# Supplementary material for: Genome‐wide screening of abberant methylated drivers combined with relative risk loci in bladder cancer
Source: Cancer Med. 2019 Dec 3;9(2):768–82. doi: 10.1002/cam4.2665 (PMC6970050; doi:10.1002/cam4.2665)
Supplement: Supplementary file 4 [file CAM4-9-768-s004.xlsx]

## Sheet: TCGA cohort
Table S1. Complete information of TCGA cohort and patients in GSE13507.
id	futime	fustat	age	gender	grade	stage	T	M	N
TCGA-2F-A9KO	678	0	63	MALE	High Grade	Stage IV	T3	M0	N1
TCGA-2F-A9KP	364	1	66	MALE	High Grade	Stage IV	T3a	MX	N2
TCGA-2F-A9KQ	2787	0	69	MALE	High Grade	Stage III	T3a	M0	N0
TCGA-2F-A9KR	3148	0	59	FEMALE	High Grade	Stage III	T3a	M0	N0
TCGA-2F-A9KT	2352	0	83	MALE	High Grade	Stage II	T2b	M0	N0
TCGA-2F-A9KW	254	1	67	FEMALE	High Grade	Stage III	T3b	MX	N0
TCGA-4Z-AA7M	405	0	65	MALE	High Grade	Stage III	T3a	M0	N0
TCGA-4Z-AA7N	1367	1	65	MALE	High Grade	Stage III	T3a	M0	N0
TCGA-4Z-AA7O	399	0	64	MALE	High Grade	Stage II	T2a	M0	N0
TCGA-4Z-AA7Q	510	1	79	MALE	High Grade	Stage III	T3a	M0	NX
TCGA-4Z-AA7R	522	1	73	MALE	High Grade	Stage IV	T4b	M0	N0
TCGA-4Z-AA7S	1064	1	66	MALE	High Grade	Stage III	T4a	M0	N0
TCGA-4Z-AA7W	840	0	55	MALE	High Grade	Stage II	T2a	M0	N0
TCGA-4Z-AA7Y	1494	0	60	MALE	High Grade	Stage II	T2a	M0	N0
TCGA-4Z-AA80	19	1	73	MALE	High Grade	Stage II	T2a	M0	N0
TCGA-4Z-AA81	1270	1	80	MALE	High Grade	Stage II	T2b	M0	N0
TCGA-4Z-AA82	1556	1	59	MALE	High Grade	Stage IV	T2a	M0	N1
TCGA-4Z-AA83	1943	0	52	MALE	High Grade	Stage II	T2a	M0	N0
TCGA-4Z-AA84	460	0	61	MALE	High Grade	Stage IV	T3a	M1	N2
TCGA-4Z-AA86	311	1	66	MALE	High Grade	Stage IV	T3a	M0	N1
TCGA-4Z-AA87	1454	0	72	MALE	High Grade	Stage III	T4a	M0	N0
TCGA-4Z-AA89	1029	0	60	MALE	High Grade	Stage IV	T4b	M0	N0
TCGA-5N-A9KI	76	1	76	FEMALE	High Grade	Stage III	T4	MX	NX
TCGA-5N-A9KM	530	1	73	FEMALE	High Grade	Stage III	T4a	MX	N0
TCGA-BL-A0C8	876	0	73	MALE	High Grade	Stage I	T1	M0	NX
TCGA-BL-A13I	223	1	57	FEMALE	High Grade	Stage III	T3	M0	N0
TCGA-BL-A13J	81	1	65	MALE	High Grade	Stage IV	T4	M0	N2
TCGA-BL-A3JM	205	1	62	MALE	High Grade	Stage III	T3	M0	N0
TCGA-BL-A5ZZ	377	0	80	FEMALE	High Grade	Stage III	T4a	MX	N0
TCGA-BT-A0S7	200	1	75	MALE	High Grade	Stage III	T4a	MX	N0
TCGA-BT-A0YX	400	1	70	FEMALE	High Grade	Stage III	T3b	M0	N0
TCGA-BT-A20J	579	1	75	MALE	High Grade	Stage II	T2b	MX	N0
TCGA-BT-A20N	795	1	72	MALE	High Grade	Stage III	T3a	MX	N0
TCGA-BT-A20O	370	1	75	MALE	High Grade	Stage III	T3a	MX	N0
TCGA-BT-A20P	544	1	81	FEMALE	High Grade	Stage III	T3a	M0	N0
TCGA-BT-A20Q	593	1	73	MALE	High Grade	Stage IV	T3b	M0	N2
TCGA-BT-A20R	154	1	79	FEMALE	High Grade	Stage IV	T3b	M0	N1
TCGA-BT-A20T	453	1	63	MALE	High Grade	Stage IV	T3b	M0	N1
TCGA-BT-A20U	455	1	70	FEMALE	High Grade	Stage III	T3a	M0	N0
TCGA-BT-A20V	154	1	59	FEMALE	High Grade	Stage IV	T4a	M0	N2
TCGA-BT-A20W	254	1	71	MALE	High Grade	Stage II	T2b	M0	N0
TCGA-BT-A20X	251	1	56	MALE	High Grade	Stage IV	T4a	M0	N2
TCGA-BT-A2LA	522	0	54	MALE	High Grade	Stage III	T3a	M0	N0
TCGA-BT-A2LB	492	1	73	FEMALE	High Grade	Stage III	T3a	M0	N0
TCGA-BT-A2LD	623	1	78	FEMALE	High Grade	Stage IV	T3a	M0	N1
TCGA-BT-A3PH	142	1	76	MALE	High Grade	Stage IV	T3b	MX	N2
TCGA-BT-A3PJ	390	0	76	MALE	High Grade	Stage III	T3b	M0	N0
TCGA-BT-A3PK	303	1	80	MALE	High Grade	Stage II	T2b	MX	N0
TCGA-BT-A42C	873	0	64	MALE	High Grade	Stage II	unknow	M0	N0
TCGA-BT-A42E	738	0	74	MALE	High Grade	Stage III	T3a	M0	N0
TCGA-BT-A42F	864	0	64	MALE	High Grade	Stage IV	T4a	MX	N1
TCGA-C4-A0EZ	273	1	69	FEMALE	High Grade	Stage IV	T3a	M1	N1
TCGA-C4-A0F0	59	0	60	MALE	High Grade	Stage II	T2b	M0	N0
TCGA-C4-A0F1	89	0	71	MALE	High Grade	Stage III	T3b	M0	N0
TCGA-C4-A0F6	700	0	82	FEMALE	High Grade	Stage III	T3b	M0	N0
TCGA-C4-A0F7	62	1	77	MALE	High Grade	Stage IV	T4b	M0	N2
TCGA-CF-A1HR	389	0	62	MALE	High Grade	Stage III	T3	M0	N0
TCGA-CF-A1HS	382	0	75	FEMALE	High Grade	Stage III	T3	M0	N0
TCGA-CF-A27C	425	0	52	MALE	High Grade	Stage III	T3	M0	N0
TCGA-CF-A3MF	383	0	34	MALE	Low Grade	Stage III	T3	M0	N0
TCGA-CF-A3MG	369	0	48	MALE	Low Grade	Stage II	T2	M0	N0
TCGA-CF-A3MH	398	0	75	MALE	Low Grade	Stage II	T2	M0	N0
TCGA-CF-A3MI	370	0	62	MALE	Low Grade	Stage II	T2	M0	N0
TCGA-CF-A47S	333	0	41	MALE	Low Grade	Stage II	T2	M0	N0
TCGA-CF-A47T	205	0	58	FEMALE	Low Grade	Stage II	T2	M0	N0
TCGA-CF-A47V	379	0	52	MALE	High Grade	Stage II	T2	M0	N0
TCGA-CF-A47W	368	0	42	MALE	Low Grade	Stage II	T2	M0	N0
TCGA-CF-A47X	384	0	60	MALE	Low Grade	Stage II	T2	M0	N0
TCGA-CF-A47Y	373	0	55	MALE	Low Grade	Stage II	T2	M0	N0
TCGA-CF-A5U8	399	0	59	MALE	Low Grade	Stage II	T2	M0	N0
TCGA-CF-A5UA	365	0	67	MALE	Low Grade	Stage II	T2	M0	N0
TCGA-CF-A7I0	368	0	54	MALE	Low Grade	Stage II	T2	M0	N0
TCGA-CF-A8HX	345	0	55	FEMALE	High Grade	Stage II	T2	M0	N0
TCGA-CF-A8HY	345	0	59	MALE	High Grade	Stage II	T2	M0	N0
TCGA-CF-A9FF	361	0	52	MALE	High Grade	Stage II	T2	M0	N0
TCGA-CF-A9FL	565	1	85	MALE	High Grade	Stage III	T3b	M0	N0
TCGA-CF-A9FM	398	0	50	MALE	High Grade	Stage I	T1	M0	N0
TCGA-CU-A0YN	393	1	60	MALE	High Grade	Stage III	T3a	M0	N0
TCGA-CU-A0YO	149	1	84	MALE	High Grade	Stage IV	T3a	MX	N2
TCGA-CU-A0YR	460	1	83	MALE	High Grade	Stage IV	T2	M0	N2
TCGA-CU-A3KJ	562	0	75	MALE	High Grade	Stage III	T3b	M0	N0
TCGA-CU-A3QU	158	0	58	MALE	High Grade	Stage IV	T2b	M0	N1
TCGA-CU-A3YL	496	0	67	MALE	High Grade	Stage III	T4a	M0	N0
TCGA-CU-A5W6	56	1	70	MALE	High Grade	Stage III	T4a	M0	N0
TCGA-CU-A72E	413	1	76	MALE	High Grade	Stage IV	T3b	M0	N2
TCGA-DK-A1A3	665	1	60	MALE	High Grade	Stage IV	T3	M0	N2
TCGA-DK-A1A5	65	1	79	MALE	High Grade	Stage II	T2b	M0	N0
TCGA-DK-A1A6	2020	0	53	MALE	High Grade	Stage IV	T2a	M0	N1
TCGA-DK-A1A7	560	0	67	FEMALE	High Grade	Stage IV	T3	M0	N2
TCGA-DK-A1AA	578	0	57	MALE	High Grade	Stage III	T3	M0	N0
TCGA-DK-A1AB	508	1	74	FEMALE	High Grade	Stage IV	T4a	M0	N2
TCGA-DK-A1AC	3981	0	72	MALE	High Grade	Stage III	T3b	M0	N0
TCGA-DK-A1AD	3420	0	69	MALE	High Grade	Stage IV	T3b	M0	N2
TCGA-DK-A1AE	491	0	84	MALE	High Grade	Stage III	T3	M0	N0
TCGA-DK-A1AF	536	0	84	FEMALE	High Grade	Stage IV	T3	M0	N2
TCGA-DK-A1AG	475	0	65	MALE	High Grade	Stage III	T3	M0	N0
TCGA-DK-A2HX	55	0	80	FEMALE	High Grade	Stage IV	T3	M0	N2
TCGA-DK-A2I1	546	0	73	FEMALE	High Grade	Stage II	T2b	M0	N0
TCGA-DK-A2I2	237	1	63	FEMALE	High Grade	Stage IV	T3	M0	N3
TCGA-DK-A2I4	3835	0	79	MALE	High Grade	Stage III	T3b	M0	N0
TCGA-DK-A2I6	2656	0	81	MALE	High Grade	Stage IV	T2b	M0	N1
TCGA-DK-A3IK	67	0	87	MALE	High Grade	Stage IV	T3	M0	N2
TCGA-DK-A3IL	413	1	79	FEMALE	High Grade	Stage IV	T3	M0	N2
TCGA-DK-A3IM	238	0	76	MALE	High Grade	Stage III	T3	M0	N0
TCGA-DK-A3IN	250	1	72	MALE	High Grade	Stage III	T4a	M0	N0
TCGA-DK-A3IQ	539	1	74	MALE	High Grade	Stage III	T3	M0	N0
TCGA-DK-A3IS	1529	0	68	MALE	High Grade	Stage II	T2a	M0	N0
TCGA-DK-A3IT	459	0	62	MALE	High Grade	Stage III	T3	M0	N0
TCGA-DK-A3IU	609	0	58	MALE	High Grade	Stage II	T2b	M0	N0
TCGA-DK-A3IV	294	1	60	MALE	High Grade	Stage II	unknow	M0	NX
TCGA-DK-A3WW	497	0	57	MALE	High Grade	Stage III	T3	M0	N0
TCGA-DK-A3WX	321	1	67	FEMALE	High Grade	Stage III	T3	M0	N0
TCGA-DK-A3WY	4283	0	67	FEMALE	High Grade	Stage III	T3	M0	N0
TCGA-DK-A3X1	1460	0	78	FEMALE	High Grade	Stage III	T3	M0	N0
TCGA-DK-A3X2	547	1	85	MALE	High Grade	Stage IV	T3	M0	N2
TCGA-DK-A6AV	1952	0	82	FEMALE	High Grade	Stage II	T2a	M0	N0
TCGA-DK-A6AW	1264	0	70	MALE	High Grade	Stage II	T2a	M0	N0
TCGA-DK-A6B0	2330	0	61	MALE	High Grade	Stage II	T2b	M0	N0
TCGA-DK-A6B1	2049	0	67	MALE	High Grade	Stage II	T2a	M0	N0
TCGA-DK-A6B2	477	0	70	MALE	High Grade	Stage IV	T3	M0	N1
TCGA-DK-A6B5	1249	0	45	MALE	High Grade	Stage IV	T4a	M0	N2
TCGA-DK-A6B6	933	0	57	MALE	High Grade	Stage II	unknow	MX	NX
TCGA-DK-AA6L	1163	1	48	MALE	High Grade	Stage IV	T3	MX	N1
TCGA-DK-AA6M	1582	0	64	FEMALE	High Grade	Stage II	T2	M0	N0
TCGA-DK-AA6P	457	0	72	FEMALE	High Grade	Stage II	unknow	M0	N0
TCGA-DK-AA6Q	413	1	61	FEMALE	High Grade	Stage IV	T3	M0	N1
TCGA-DK-AA6R	5041	0	68	MALE	High Grade	Stage IV	T4	M0	N1
TCGA-DK-AA6S	5050	0	60	MALE	High Grade	Stage III	T3b	M0	N0
TCGA-DK-AA6T	572	0	63	MALE	High Grade	Stage II	unknow	M0	N0
TCGA-DK-AA6U	578	0	64	MALE	unknow	Stage II	unknow	M0	N0
TCGA-DK-AA6W	415	1	78	MALE	High Grade	Stage II	T2	M0	N0
TCGA-DK-AA6X	467	0	63	MALE	High Grade	Stage II	unknow	M0	N0
TCGA-DK-AA71	415	0	71	MALE	High Grade	Stage II	T2b	M0	N0
TCGA-DK-AA74	1708	0	75	MALE	High Grade	Stage III	T3	M0	N0
TCGA-DK-AA75	340	1	82	MALE	High Grade	Stage III	T3	M0	N0
TCGA-DK-AA76	366	0	64	FEMALE	High Grade	Stage II	unknow	M0	N0
TCGA-DK-AA77	618	0	61	MALE	High Grade	Stage II	T2a	M0	N0
TCGA-E5-A2PC	1326	0	61	FEMALE	High Grade	Stage IV	T2b	MX	N1
TCGA-E5-A4TZ	467	1	64	MALE	High Grade	Stage IV	T4b	MX	N2
TCGA-E5-A4U1	1181	0	72	MALE	High Grade	Stage II	T2b	M0	N0
TCGA-E7-A3X6	407	0	70	MALE	Low Grade	Stage II	T2	M0	NX
TCGA-E7-A3Y1	163	0	57	MALE	Low Grade	Stage II	unknow	M0	N0
TCGA-E7-A4IJ	408	0	56	MALE	High Grade	Stage II	T2b	M0	NX
TCGA-E7-A4XJ	68	1	66	MALE	High Grade	Stage II	T2	M0	N0
TCGA-E7-A519	508	0	72	MALE	High Grade	Stage II	T2b	M0	NX
TCGA-E7-A541	529	0	66	MALE	High Grade	Stage II	T2b	MX	N0
TCGA-E7-A5KE	17	0	78	FEMALE	High Grade	Stage II	T2a	M0	N0
TCGA-E7-A5KF	20	0	67	MALE	Low Grade	Stage II	T2a	M0	N0
TCGA-E7-A677	443	0	81	MALE	Low Grade	Stage II	T2b	M0	N0
TCGA-E7-A678	425	0	55	MALE	Low Grade	Stage III	T3	M0	N0
TCGA-E7-A6MD	129	0	66	MALE	High Grade	Stage IV	T4a	M0	N1
TCGA-E7-A6ME	395	0	75	MALE	High Grade	Stage II	T2b	M0	NX
TCGA-E7-A6MF	436	0	37	MALE	Low Grade	Stage II	T2a	M0	NX
TCGA-E7-A7DU	28	0	73	MALE	Low Grade	Stage III	T3	M0	N0
TCGA-E7-A7DV	37	0	44	MALE	High Grade	Stage IV	T4	MX	N3
TCGA-E7-A7PW	416	0	63	MALE	High Grade	Stage III	T3a	M0	NX
TCGA-E7-A7XN	428	0	66	MALE	High Grade	Stage III	T3	M0	N0
TCGA-E7-A85H	394	0	64	MALE	High Grade	Stage III	T3	M0	N0
TCGA-E7-A8O7	466	0	52	MALE	Low Grade	Stage II	T2	M0	N0
TCGA-E7-A8O8	13	0	59	MALE	High Grade	Stage II	T2	M0	N0
TCGA-E7-A97P	437	1	73	MALE	High Grade	Stage II	T2	M0	NX
TCGA-E7-A97Q	246	1	60	FEMALE	High Grade	Stage IV	T4a	MX	N3
TCGA-FD-A3B3	392	0	74	FEMALE	High Grade	Stage III	T3	MX	N0
TCGA-FD-A3B4	477	0	55	FEMALE	High Grade	Stage III	T4a	MX	N0
TCGA-FD-A3B5	272	1	86	MALE	High Grade	Stage IV	T2b	MX	N1
TCGA-FD-A3B6	209	0	75	MALE	High Grade	Stage II	T2b	MX	N0
TCGA-FD-A3B7	122	1	66	MALE	High Grade	Stage III	T3a	MX	N0
TCGA-FD-A3B8	378	0	56	MALE	High Grade	Stage II	T2b	MX	N0
TCGA-FD-A3N5	363	0	69	MALE	High Grade	Stage II	T2b	MX	N0
TCGA-FD-A3N6	483	0	43	FEMALE	High Grade	Stage II	T2b	MX	N0
TCGA-FD-A3NA	1338	0	60	MALE	High Grade	Stage II	T2b	MX	N0
TCGA-FD-A3SJ	739	1	59	MALE	High Grade	Stage IV	T2b	MX	N2
TCGA-FD-A3SL	683	0	60	MALE	High Grade	Stage IV	T4a	M1	N2
TCGA-FD-A3SM	547	1	70	MALE	High Grade	Stage IV	T3a	M1	N2
TCGA-FD-A3SN	390	0	79	MALE	High Grade	Stage III	T3b	MX	N0
TCGA-FD-A3SO	168	1	68	MALE	High Grade	Stage IV	T3a	MX	N1
TCGA-FD-A3SP	401	0	60	MALE	High Grade	Stage III	T3b	MX	N0
TCGA-FD-A3SQ	1423	1	62	MALE	High Grade	Stage IV	T3a	MX	N2
TCGA-FD-A3SR	602	1	68	MALE	High Grade	Stage IV	T4a	MX	N2
TCGA-FD-A3SS	391	1	66	MALE	High Grade	Stage IV	T4	MX	N3
TCGA-FD-A43N	699	0	76	MALE	High Grade	Stage III	T3a	MX	N0
TCGA-FD-A43P	454	0	74	MALE	High Grade	Stage II	T2a	MX	N0
TCGA-FD-A43S	455	0	71	FEMALE	High Grade	Stage III	T3b	MX	N0
TCGA-FD-A43U	454	0	70	MALE	High Grade	Stage IV	T4a	MX	N2
TCGA-FD-A43X	110	0	84	MALE	High Grade	Stage II	T2a	MX	N0
TCGA-FD-A43Y	369	0	65	MALE	High Grade	Stage III	T4	MX	N0
TCGA-FD-A5BR	656	0	57	MALE	High Grade	Stage II	T2b	MX	N0
TCGA-FD-A5BS	1261	0	68	MALE	High Grade	Stage III	T3b	MX	N0
TCGA-FD-A5BT	328	1	84	MALE	High Grade	Stage III	T3b	MX	N0
TCGA-FD-A5BU	476	0	76	FEMALE	High Grade	Stage II	T2b	MX	N0
TCGA-FD-A5BV	163	1	47	FEMALE	High Grade	Stage III	T3b	MX	N0
TCGA-FD-A5BX	173	1	82	MALE	High Grade	Stage IV	T3b	MX	N1
TCGA-FD-A5BY	251	0	63	FEMALE	High Grade	Stage III	T3a	MX	N0
TCGA-FD-A5BZ	835	1	77	FEMALE	High Grade	Stage IV	T3a	MX	N1
TCGA-FD-A5C0	407	0	61	MALE	High Grade	Stage IV	T3a	MX	N2
TCGA-FD-A5C1	1603	0	61	FEMALE	High Grade	Stage III	T3b	MX	N0
TCGA-FD-A62N	82	0	69	MALE	High Grade	Stage III	T3b	MX	N0
TCGA-FD-A62O	216	1	74	MALE	High Grade	Stage IV	T3a	MX	N2
TCGA-FD-A62P	191	1	76	MALE	High Grade	Stage II	T2b	MX	N0
TCGA-FD-A62S	368	0	60	FEMALE	High Grade	Stage III	T3b	MX	N0
TCGA-FD-A6TA	1912	0	58	MALE	High Grade	Stage IV	T3b	MX	N2
TCGA-FD-A6TB	572	0	82	MALE	High Grade	Stage III	T3a	MX	N0
TCGA-FD-A6TC	187	0	79	FEMALE	High Grade	Stage III	T4a	MX	N0
TCGA-FD-A6TD	386	1	77	MALE	High Grade	Stage III	T3a	MX	N0
TCGA-FD-A6TE	376	0	54	MALE	High Grade	Stage IV	T3a	MX	N2
TCGA-FD-A6TF	69	1	80	FEMALE	High Grade	Stage IV	T3b	M1	N2
TCGA-FD-A6TG	93	1	73	MALE	High Grade	Stage IV	T3a	MX	N2
TCGA-FD-A6TH	131	1	63	MALE	High Grade	Stage IV	T3	MX	N2
TCGA-FD-A6TI	294	1	73	MALE	High Grade	Stage IV	T4b	MX	N1
TCGA-FD-A6TK	330	0	60	MALE	High Grade	Stage III	T3a	MX	N0
TCGA-FJ-A3Z7	945	0	76	MALE	High Grade	Stage IV	T4a	MX	N2
TCGA-FJ-A3Z9	385	1	72	MALE	High Grade	unknow	TX	M0	N0
TCGA-FJ-A3ZE	324	1	65	MALE	High Grade	Stage IV	unknow	M1	N3
TCGA-FJ-A3ZF	524	0	73	MALE	High Grade	Stage III	unknow	M0	N0
TCGA-FJ-A871	272	1	49	MALE	High Grade	Stage III	T3b	MX	NX
TCGA-FT-A3EE	99	1	80	FEMALE	High Grade	Stage III	T4a	MX	N0
TCGA-FT-A61P	337	0	76	MALE	High Grade	Stage IV	T3b	MX	N2
TCGA-G2-A2EC	696	1	58	FEMALE	High Grade	Stage II	unknow	M0	N0
TCGA-G2-A2EF	1884	0	50	MALE	High Grade	Stage II	unknow	M0	N0
TCGA-G2-A2EJ	931	0	56	FEMALE	High Grade	Stage II	unknow	M0	N0
TCGA-G2-A2EK	485	0	57	MALE	High Grade	Stage II	unknow	M0	N0
TCGA-G2-A2EL	819	1	77	MALE	High Grade	Stage II	unknow	M0	N0
TCGA-G2-A2EO	1072	0	69	MALE	High Grade	Stage III	T3a	M0	N0
TCGA-G2-A2ES	1004	1	85	MALE	High Grade	Stage II	T3b	M0	N0
TCGA-G2-A3IB	220	1	66	MALE	High Grade	Stage II	unknow	MX	NX
TCGA-G2-A3IE	612	1	51	MALE	High Grade	Stage II	unknow	MX	NX
TCGA-G2-A3VY	536	0	66	MALE	High Grade	Stage II	unknow	unknow	unknow
TCGA-G2-AA3B	2008	0	75	FEMALE	High Grade	Stage II	T2	M0	N0
TCGA-G2-AA3C	211	1	66	MALE	High Grade	Stage IV	T3b	M0	N1
TCGA-G2-AA3D	1960	0	60	MALE	High Grade	Stage IV	T3	M0	N2
TCGA-G2-AA3F	893	0	77	MALE	High Grade	Stage IV	T3	M0	N1
TCGA-GC-A3BM	651	1	70	MALE	High Grade	Stage II	T2b	M0	N0
TCGA-GC-A3I6	630	1	45	MALE	High Grade	Stage III	T3a	M0	N0
TCGA-GC-A3OO	481	0	79	MALE	High Grade	Stage II	T2b	M0	N0
TCGA-GC-A3RB	582	0	54	MALE	High Grade	Stage III	T3b	M0	N0
TCGA-GC-A3RC	484	0	59	MALE	High Grade	Stage II	T2b	M0	N0
TCGA-GC-A3RD	428	0	83	FEMALE	High Grade	Stage III	T3a	M0	N0
TCGA-GC-A3WC	540	0	80	FEMALE	High Grade	Stage III	T3	MX	N0
TCGA-GC-A3YS	758	0	61	MALE	High Grade	Stage IV	T3a	MX	N1
TCGA-GC-A4ZW	15	0	71	MALE	High Grade	Stage III	T3a	M0	N0
TCGA-GC-A6I1	0	0	90	FEMALE	High Grade	Stage II	T2b	MX	N0
TCGA-GC-A6I3	0	0	90	FEMALE	High Grade	Stage IV	T3a	MX	N1
TCGA-GD-A2C5	812	0	53	FEMALE	High Grade	Stage IV	T3a	MX	N2
TCGA-GD-A3OP	64	0	84	FEMALE	High Grade	Stage IV	T4a	MX	N2
TCGA-GD-A3OQ	95	0	48	MALE	High Grade	Stage IV	T4a	MX	N1
TCGA-GD-A3OS	638	0	54	FEMALE	High Grade	Stage II	unknow	MX	NX
TCGA-GD-A6C6	67	0	64	MALE	High Grade	Stage III	T3a	MX	N0
TCGA-GU-A42P	332	1	72	MALE	High Grade	Stage IV	T3a	M0	N1
TCGA-GU-A42Q	344	1	67	MALE	High Grade	Stage III	T3b	M0	N0
TCGA-GU-A42R	344	0	68	MALE	High Grade	Stage IV	T4a	MX	N2
TCGA-GU-A762	232	1	87	MALE	High Grade	Stage IV	T4a	MX	N2
TCGA-GU-A763	824	0	72	MALE	High Grade	Stage III	T4	M0	N0
TCGA-GU-A764	610	0	66	MALE	High Grade	Stage II	T2b	MX	N0
TCGA-GU-A766	480	0	62	MALE	High Grade	Stage II	T2a	MX	N0
TCGA-GU-A767	144	1	81	MALE	High Grade	Stage IV	T3b	MX	N2
TCGA-GU-AATO	324	1	75	MALE	High Grade	Stage IV	T4a	MX	N2
TCGA-GU-AATP	1003	0	74	MALE	High Grade	Stage IV	T2	MX	N2
TCGA-GU-AATQ	213	1	68	MALE	High Grade	Stage III	T3b	MX	N0
TCGA-GV-A3JV	434	1	66	MALE	High Grade	Stage IV	T3b	MX	N1
TCGA-GV-A3JW	649	0	74	MALE	High Grade	Stage II	T2	MX	NX
TCGA-GV-A3JX	581	0	59	MALE	High Grade	Stage III	T3b	MX	N0
TCGA-GV-A3JZ	603	0	55	MALE	High Grade	Stage IV	T4a	MX	N3
TCGA-GV-A3QF	617	1	79	MALE	High Grade	Stage IV	T3b	MX	N2
TCGA-GV-A3QH	258	1	67	MALE	High Grade	Stage II	unknow	MX	NX
TCGA-GV-A3QI	322	0	47	MALE	High Grade	Stage III	T3b	MX	N0
TCGA-GV-A3QK	832	0	56	FEMALE	High Grade	Stage IV	T4a	M0	N2
TCGA-GV-A40E	261	1	75	MALE	High Grade	Stage II	unknow	MX	NX
TCGA-GV-A40G	428	0	77	MALE	High Grade	Stage II	T2a	MX	N0
TCGA-GV-A6ZA	691	0	54	MALE	High Grade	Stage II	T2b	MX	N0
TCGA-H4-A2HO	46	0	53	MALE	High Grade	Stage III	T4a	MX	N0
TCGA-H4-A2HQ	590	0	64	FEMALE	High Grade	Stage IV	unknow	M1	NX
TCGA-HQ-A2OE	1174	0	69	MALE	unknow	unknow	T2a	MX	N2
TCGA-HQ-A2OF	1947	0	52	FEMALE	High Grade	Stage III	T3b	M0	N0
TCGA-HQ-A5ND	274	1	78	MALE	High Grade	Stage IV	T3b	M0	N1
TCGA-HQ-A5NE	370	1	57	MALE	High Grade	Stage III	T3	M0	N0
TCGA-K4-A3WS	761	0	66	MALE	High Grade	Stage III	T3a	MX	N0
TCGA-K4-A3WU	105	0	87	MALE	High Grade	Stage III	T4a	MX	N0
TCGA-K4-A3WV	646	0	77	FEMALE	High Grade	Stage II	T2b	MX	N0
TCGA-K4-A4AB	76	0	76	MALE	High Grade	Stage III	T4a	MX	N0
TCGA-K4-A4AC	278	1	83	MALE	High Grade	Stage II	T2b	MX	N0
TCGA-K4-A54R	842	0	59	MALE	High Grade	Stage II	T2b	MX	N0
TCGA-K4-A5RH	276	0	69	MALE	High Grade	Stage III	T3a	MX	N0
TCGA-K4-A5RI	356	1	67	FEMALE	High Grade	Stage III	T3a	MX	N0
TCGA-K4-A5RJ	53	0	75	MALE	High Grade	Stage II	T2b	MX	N0
TCGA-K4-A6FZ	55	0	75	FEMALE	High Grade	Stage III	T3a	MX	N0
TCGA-K4-A6MB	469	0	64	MALE	High Grade	Stage IV	T3b	MX	N1
TCGA-K4-A83P	495	0	77	MALE	unknow	Stage IV	T4a	MX	N1
TCGA-K4-AAQO	359	0	56	MALE	High Grade	Stage III	T3a	MX	N0
TCGA-KQ-A41N	1604	0	73	MALE	High Grade	Stage III	T3b	M0	N0
TCGA-KQ-A41O	1538	0	84	MALE	High Grade	Stage IV	T3	M0	N1
TCGA-KQ-A41P	1094	0	76	MALE	High Grade	Stage IV	T3b	M1	N3
TCGA-KQ-A41Q	361	0	89	MALE	High Grade	Stage III	T3b	MX	N0
TCGA-KQ-A41R	1350	0	80	FEMALE	High Grade	Stage II	T2	MX	N0
TCGA-KQ-A41S	35	0	87	FEMALE	High Grade	Stage III	T4a	MX	NX
TCGA-LC-A66R	466	0	78	MALE	High Grade	Stage IV	T4a	MX	N2
TCGA-LT-A5Z6	474	0	56	MALE	High Grade	Stage II	unknow	MX	NX
TCGA-LT-A8JT	641	0	69	FEMALE	High Grade	Stage II	T2a	M0	N0
TCGA-MV-A51V	410	0	75	MALE	High Grade	Stage III	T3a	M0	N0
TCGA-PQ-A6FI	372	0	70	MALE	High Grade	Stage II	T2a	MX	N0
TCGA-PQ-A6FN	507	0	78	FEMALE	High Grade	Stage III	T3a	MX	N0
TCGA-R3-A69X	433	0	70	MALE	High Grade	Stage III	T3a	M0	N0
TCGA-S5-A6DX	56	1	83	MALE	High Grade	Stage IV	T4a	MX	N2
TCGA-S5-AA26	503	0	46	MALE	High Grade	Stage III	T3a	MX	N0
TCGA-SY-A9G0	378	0	82	MALE	High Grade	Stage IV	T4	M0	N1
TCGA-SY-A9G5	960	0	66	MALE	High Grade	Stage III	T4a	M0	N0
TCGA-UY-A78K	536	1	60	MALE	High Grade	Stage IV	unknow	MX	N2
TCGA-UY-A78L	1127	0	62	MALE	High Grade	Stage IV	unknow	MX	N1
TCGA-UY-A78M	690	1	81	FEMALE	High Grade	Stage IV	T2	MX	N2
TCGA-UY-A78N	2641	1	80	MALE	High Grade	Stage IV	T2	MX	N1
TCGA-UY-A78O	2312	0	75	FEMALE	High Grade	Stage II	T2	MX	N0
TCGA-UY-A78P	2380	0	78	FEMALE	High Grade	Stage II	T2	MX	N0
TCGA-UY-A8OB	2109	0	63	MALE	High Grade	Stage IV	T3a	MX	N1
TCGA-UY-A8OC	0	1	90	MALE	High Grade	Stage IV	T4	MX	N1
TCGA-UY-A8OD	3432	0	68	FEMALE	High Grade	Stage II	T2b	MX	N0
TCGA-UY-A9PA	1072	0	48	MALE	High Grade	Stage III	T3a	MX	N0
TCGA-UY-A9PB	899	0	49	MALE	High Grade	Stage III	T3a	MX	N0
TCGA-UY-A9PD	542	0	80	MALE	High Grade	Stage III	T3a	MX	N0
TCGA-UY-A9PE	189	0	86	MALE	High Grade	Stage IV	T2b	MX	N2
TCGA-UY-A9PF	117	0	77	MALE	High Grade	Stage IV	T3a	MX	N2
TCGA-UY-A9PH	1561	0	73	MALE	High Grade	Stage II	T2b	MX	N0
TCGA-XF-A8HB	1370	0	50	FEMALE	High Grade	Stage II	T2b	MX	N0
TCGA-XF-A8HC	200	1	79	MALE	High Grade	Stage IV	T3a	MX	N2
TCGA-XF-A8HD	2964	0	77	MALE	High Grade	Stage III	T3a	MX	N0
TCGA-XF-A8HE	3817	0	47	MALE	High Grade	Stage III	T3b	MX	N0
TCGA-XF-A8HF	2954	1	80	MALE	High Grade	Stage III	T3a	M0	N0
TCGA-XF-A8HG	467	1	69	MALE	High Grade	Stage III	T3b	MX	N0
TCGA-XF-A8HH	57	1	61	FEMALE	High Grade	Stage IV	T3b	M0	N2
TCGA-XF-A8HI	544	1	57	FEMALE	High Grade	Stage IV	T2b	MX	N2
TCGA-XF-A9SH	1971	1	65	FEMALE	High Grade	Stage II	T2b	M0	N0
TCGA-XF-A9SI	2423	0	73	FEMALE	High Grade	Stage II	T2b	MX	N0
TCGA-XF-A9SJ	98	1	83	MALE	High Grade	Stage IV	T3b	MX	N2
TCGA-XF-A9SK	486	1	65	MALE	High Grade	Stage IV	T3b	MX	N1
TCGA-XF-A9SL	2020	1	69	MALE	High Grade	Stage IV	T3a	MX	N2
TCGA-XF-A9SM	1048	0	76	MALE	High Grade	Stage III	T3b	MX	N0
TCGA-XF-A9SP	454	1	59	MALE	High Grade	Stage III	T3b	MX	N0
TCGA-XF-A9ST	128	1	68	MALE	High Grade	Stage III	T3b	MX	N0
TCGA-XF-A9SU	182	1	74	FEMALE	High Grade	Stage IV	T3b	MX	N1
TCGA-XF-A9SV	388	1	82	MALE	High Grade	Stage IV	T4a	M1	N2
TCGA-XF-A9SW	362	1	85	MALE	High Grade	Stage IV	T3b	MX	N2
TCGA-XF-A9SX	719	1	63	FEMALE	High Grade	Stage IV	T3b	MX	N2
TCGA-XF-A9SY	640	0	60	FEMALE	High Grade	Stage IV	T3b	MX	N2
TCGA-XF-A9SZ	859	1	79	MALE	High Grade	Stage IV	T3b	MX	N2
TCGA-XF-A9T0	799	0	68	MALE	High Grade	Stage III	T3b	MX	N0
TCGA-XF-A9T2	575	1	54	MALE	High Grade	Stage III	T3b	MX	N0
TCGA-XF-A9T3	68	0	69	FEMALE	High Grade	Stage IV	T3b	MX	N2
TCGA-XF-A9T4	495	1	48	MALE	High Grade	Stage IV	T2b	MX	N1
TCGA-XF-A9T5	2027	0	78	FEMALE	High Grade	Stage IV	T3a	MX	N1
TCGA-XF-A9T6	64	0	88	FEMALE	High Grade	Stage III	T3b	MX	N0
TCGA-XF-A9T8	418	1	64	MALE	High Grade	Stage III	T3b	MX	N0
TCGA-XF-AAME	2828	1	64	FEMALE	High Grade	Stage II	T2b	MX	N0
TCGA-XF-AAMG	3364	0	49	MALE	High Grade	Stage III	T4a	MX	N0
TCGA-XF-AAMH	344	1	80	MALE	High Grade	Stage IV	T3b	MX	N1
TCGA-XF-AAMJ	1670	1	70	MALE	High Grade	Stage III	T3b	M0	N0
TCGA-XF-AAML	232	1	75	MALE	High Grade	Stage II	T2b	MX	N0
TCGA-XF-AAMQ	2177	0	59	FEMALE	High Grade	Stage II	T2a	MX	N0
TCGA-XF-AAMR	2790	0	48	MALE	High Grade	Stage III	T3b	MX	N0
TCGA-XF-AAMT	90	1	75	FEMALE	High Grade	Stage IV	T3b	MX	N2
TCGA-XF-AAMW	253	1	79	FEMALE	High Grade	Stage IV	T2b	unknow	N0
TCGA-XF-AAMX	206	1	87	FEMALE	High Grade	Stage III	T3b	MX	N0
TCGA-XF-AAMY	3011	0	78	MALE	High Grade	Stage III	T3b	MX	N0
TCGA-XF-AAMZ	1348	1	81	FEMALE	High Grade	Stage IV	T3a	MX	N2
TCGA-XF-AAN0	1718	1	68	MALE	High Grade	Stage IV	T4a	M0	N2
TCGA-XF-AAN1	941	1	75	FEMALE	High Grade	Stage III	T4a	M0	N0
TCGA-XF-AAN2	1869	1	73	MALE	High Grade	Stage II	T2b	MX	N0
TCGA-XF-AAN3	2625	0	76	MALE	High Grade	Stage IV	T3b	MX	N2
TCGA-XF-AAN4	823	1	77	FEMALE	High Grade	Stage III	T3b	MX	N0
TCGA-XF-AAN5	2293	0	61	FEMALE	High Grade	Stage III	T3b	MX	N0
TCGA-XF-AAN7	565	1	60	MALE	High Grade	Stage IV	T3a	MX	N1
TCGA-XF-AAN8	118	1	74	FEMALE	High Grade	Stage III	T3b	MX	N0
TCGA-YC-A89H	573	0	78	FEMALE	High Grade	Stage II	unknow	MX	unknow
TCGA-YC-A8S6	293	0	71	MALE	High Grade	Stage II	T2a	MX	N0
TCGA-YC-A9TC	20	1	71	MALE	High Grade	Stage IV	unknow	M1	unknow
TCGA-YF-AA3L	364	0	47	FEMALE	High Grade	Stage II	T2b	MX	N0
TCGA-YF-AA3M	415	0	57	MALE	High Grade	Stage II	T2a	MX	NX
TCGA-ZF-A9R0	680	1	82	MALE	High Grade	Stage III	T3b	M0	NX
TCGA-ZF-A9R1	773	0	81	MALE	High Grade	Stage IV	T3b	M0	N1
TCGA-ZF-A9R2	642	0	75	MALE	High Grade	Stage II	T2b	M0	N0
TCGA-ZF-A9R3	949	1	53	FEMALE	High Grade	Stage II	T2	M0	NX
TCGA-ZF-A9R4	921	0	83	MALE	High Grade	Stage II	T2	M0	NX
TCGA-ZF-A9R5	1090	0	59	MALE	High Grade	Stage III	T3	M0	N0
TCGA-ZF-A9R7	665	0	76	FEMALE	High Grade	Stage II	unknow	M0	NX
TCGA-ZF-A9R9	864	1	58	MALE	High Grade	Stage IV	T3b	MX	N2
TCGA-ZF-A9RC	2868	0	77	MALE	High Grade	Stage III	T3a	MX	N0
TCGA-ZF-A9RD	408	1	75	FEMALE	High Grade	Stage IV	T3a	MX	N2
TCGA-ZF-A9RE	106	1	78	FEMALE	High Grade	Stage II	unknow	MX	unknow
TCGA-ZF-A9RF	1949	0	74	MALE	High Grade	Stage II	T1	M0	NX
TCGA-ZF-A9RL	2703	0	61	MALE	High Grade	Stage II	unknow	MX	unknow
TCGA-ZF-A9RM	1455	0	70	MALE	High Grade	Stage II	T0	MX	N0
TCGA-ZF-A9RN	615	1	67	FEMALE	High Grade	Stage III	T3b	M0	NX
TCGA-ZF-AA4N	88	1	74	MALE	High Grade	Stage II	unknow	unknow	unknow
TCGA-ZF-AA4R	1036	1	67	MALE	High Grade	Stage IV	T3a	MX	N1
TCGA-ZF-AA4T	599	1	65	MALE	High Grade	Stage IV	T4	MX	N2
TCGA-ZF-AA4U	262	1	70	MALE	High Grade	Stage III	T4a	MX	NX
TCGA-ZF-AA4V	1806	0	66	MALE	High Grade	Stage III	T3b	M0	N0
TCGA-ZF-AA4W	1830	0	56	MALE	High Grade	Stage III	T3b	MX	N0
TCGA-ZF-AA4X	2044	0	56	MALE	High Grade	Stage II	T2	M0	NX
TCGA-ZF-AA51	1714	0	69	FEMALE	High Grade	Stage II	T2	M0	NX
TCGA-ZF-AA52	1077	1	70	MALE	High Grade	Stage III	T3a	MX	NX
TCGA-ZF-AA53	1761	0	60	MALE	High Grade	Stage II	T2	M0	NX
TCGA-ZF-AA54	590	1	71	MALE	High Grade	Stage III	T3	MX	NX
TCGA-ZF-AA56	259	1	79	FEMALE	High Grade	Stage III	T4a	MX	N0
TCGA-ZF-AA58	1649	0	61	FEMALE	High Grade	Stage IV	T3a	MX	N2
TCGA-ZF-AA5H	897	0	60	FEMALE	High Grade	Stage IV	T3b	M0	N2
TCGA-ZF-AA5N	168	1	62	FEMALE	High Grade	Stage IV	T2	M1	NX
TCGA-ZF-AA5P	372	0	65	MALE	High Grade	Stage IV	T2b	M0	N2

## Sheet: GSE13507
Sample name	SEX	AGE	invasiveness	Intravesical therapy	systemic chemo	TMN stage	Grade	Classifier.recurrence	Classifier.progression (non-muscle invasive)	Classifier.progression (muscle invasive)	classifier.cancer specific survival	classifier.overall survival	recurrence	progression	overall survival	cancer-specific survival	survivalMonth
BT001	M	78	1	2	1	T1N0M0	1	2	1				2	1	2	1	18.1667
BT002	F	54	1	1	1	TaN0M0	1	1	1				1	1	1	1	136.967
BT003	M	37	1	1	1	TaN0M0	1	2	1				1	1	1	1	136.367
BT004	M	72	1	2	1	T1N0M0	1	1	1				1	1	2	1	26.9
BT005	M	68	1	1	1	T1N0M0	1	2	2				1	1	2	1	87.0667
BT006	M	80	1	1	1	T1N0M0	1	1	2				1	1	2	1	15.3
BT007	M	67	1	2	1	T1N0M0	1	2	2				2	2	2	2	18.5333
BT008	M	58	2		2	T2N0M0	1			1	1	1		1	1	1	129.933
BT009	F	77	2		1	T3bN0M0	2			2	2	2		1	2	2	12.5667
BT010	M	64	2		2	T3aN0M0	1			2	1	1		1	1	1	128.967
BT011	M	63	1	1	1	TaN0M0	1	1	1				1	1	1	1	125.033
BT012	F	56	1	1	1	TaN0M0	1	1	1				1	1	1	1	125.267
BT013	M	69	1	1	1	T1N0M0	1	1	1				1	1	1	1	130.6
BT014	M	75	2		2	T4N0M0	1			2	2	2		1	2	2	1.03333
BT015	M	76	1	2	1	T1N0M0	1	1	1				1	1	1	1	129.667
BT016	M	61	2		2	T3aN2M1	1			1	2	2		1	2	2	16.6667
BT017	M	45	1	2	1	T1N0M0	1	2	1				2	1	1	1	127.633
BT018	M	58	1	1	1	TaN0M0	1	1	2				2	2	1	1	124.533
BT019	F	71	2		1	T4N2M1	2			2	2	2		1	2	2	3.13333
BT020	M	79	1	1	1	T1N0M0	1	1	1				1	1	2	1	65.9333
BT021	M	75	1	1	1	T1N0M0	1	1	1				1	1	2	1	3.23333
BT022	M	63	1	1	1	T1N0M0	1	2	1				1	1	1	1	120.6
BT023	F	68	1	2	1	T1N0M0	1	2	2				2	1	2	1	22.6667
BT024	M	56	2		2	T3aN0M0	2			2	1	1		2	1	1	120.5
BT025	M	82	1	1	1	T1N0M0	1	1	1				1	1	2	1	50.4333
BT026	M	38	2		2	T2N0M0	1			2	2	2		2	2	2	66.3
BT027	M	55	1	1	1	TaN0M0	1	2	1				1	1	1	1	120.167
BT028	M	53	1	2	1	T1N0M0	1	2	1				2	1	1	1	120.6
BT029	M	64	2		2	T3bN0M0	2			2	2	2		2	2	2	14.5667
BT030	M	68	2		2	T3aN0M0	2			1	1	1		1	1	1	115.833
BT031	M	65	1	1	1	TaN0M0	1	2	1				2	1	1	1	106.6
BT032	F	65	2		2	T2N0M0	2			1	1	1		1	1	1	121.2
BT033	M	74	1	1	1	T1N0M0	1	1	1				1	1	2	1	98
BT034	M	67	1	2	1	T1N0M0	1	2	2				2	2	2	2	67.0333
BT035	M	61	1	1	1	TaN0M0	1	1	1				1	1	1	1	99.7333
BT036	M	78	1	2	1	TaN0M0	1	1	2				2	2	2	1	50.3
BT037	M	52	1	1	1	T1N0M0	2	2	2				1	1	1	1	98.2333
BT038	M	65	1	2	1	T1N0M0	1	2	1				2	1	1	1	106.033
BT039	M	69	1	2	1	T1N0M0	1	1	1				1	1	1	1	95.3
BT040	M	64	1	1	1	TaN0M0	1	1	1				1	1	2	1	80.4333
BT041	M	69	1	2	2	T1N0M0	2	2	2				2	2	2	1	35.7
BT042	F	75	1	2	1	T1N0M0	2	2	2				2	1	2	1	51.7667
BT043	M	53	1	1	1	T1N0M0	1	2	1				1	1	1	1	92.8333
BT044	M	58	2		1	T2N0M0	1			1	1	1		1	1	1	90.7333
BT045	M	35	1	1	1	T1N0M0	1	1	1				1	1	1	1	90.4667
BT046	M	43	1	2	1	T1N0M0	1	1	1				1	1	1	1	86.0667
BT047	M	66	1	2	1	T1N0M0	1	2	2				2	2	2	1	134.967
BT048	M	83	1	1	1	T1N0M0	1	1	1				2	1	2	1	65.9333
BT049	M	73	2		1	T3bN0M0	2			2	2	2		2	2	2	25.8333
BT050	M	51	2		2	T3bN2M0	2			1	2	2		1	2	2	10.2667
BT051	F	88	1	2	1	T1N0M0	2	2	2				1	1	2	1	85.4333
BT052	M	77	1	1	1	T1N0M0	2	1	2				1	1	2	1	3.16667
BT053	M	79	1	2	1	T1N0M0	1	2	1				2	1	1	1	83.6333
BT054	M	79	1	1	1	T1N0M0	1	1	1				1	1	1	1	83.6333
BT055	M	63	1	2	1	T1N0M0	1	1	2				1	1	2	1	70.9333
BT056	M	62	2		1	T2N0M0	1			1	1	1		1	1	1	81.6333
BT057	M	67	1	1	1	T1N0M0	1	2	1				2	1	1	1	80.2
BT058	M	73	1	1	1	T1N0M0	2	2	2				2	2	1	1	78.8333
BT059	M	79	1	2	1	T1N0M0	2	2	2				1	1	1	1	78.7333
BT060	M	59	1	2	1	TaN0M0	1	2	2				2	2	2	1	70.7333
BT061	M	78	2		1	T2N1M1	2			2	2	2		1	2	2	8.7
BT062	M	59	1	2	1	T1N0M0	1	2	2				2	2	1	1	75.3333
BT063	F	38	1	2	1	T1N0M0	1	1	1				2	1	1	1	75.7
BT064	M	49	1	1	1	TaN0M0	1	1	1				1	1	1	1	75.1333
BT065	M	62	1	1	1	T1N0M0	1	2	2				2	1	1	1	75.1333
BT066	M	61	1	1	1	TaN0M0	1	1	1				1	1	1	1	74.1667
BT067	M	74	1	2	1	T1N0M0	2	2	2				2	1	2	1	16.2333
BT068	M	72	2		1	T3bN0M0	2			2	2	2		2	2	2	15.1
BT069	F	60	2		2	T2N0M0	1			2	2	2		2	2	2	11.2333
BT070	M	60	2		1	T2N0M0	2			1	1	1		1	1	1	69.4333
BT071	M	82	1	1	1	T1N0M0	2	2	2				2	1	2	1	25.0333
BT072	M	67	1	1	1	TaN0M0	1	1	2				1	1	1	1	67.0667
BT073	M	64	2		1	T2N0M0	2			1	1	1		1	1	1	65.2333
BT074	M	73	2		1	T4N0M0	2			1	2	2		1	2	2	11.9667
BT075	M	67	1	2	1	T1N0M0	1	1	2				1	1	1	1	62
BT076	M	77	1	1	1	T1N0M0	1	2	2				1	1	1	1	61.3333
BT077	M	66	1	1	1	T1N0M0	2	1	2				1	1	1	1	60.9
BT078	M	79	1	2	1	T1N0M0	1	2	2				1	1	1	1	60.2
BT079	M	48	1	2	1	T1N0M0	1	1	2				1	1	1	1	59.6
BT080	M	76	2		2	T4N0M0	2			2	2	2		2	2	2	10.4
BT081	M	66	1	1	1	T1N0M0	1	2	1				1	1	2	1	59.8667
BT082	M	67	1	2	1	T1N0M0	1	1	1				2	1	1	1	59
BT083	F	68	1	2	1	T1N0M0	1	2	2				2	1	1	1	58.7333
BT084	M	67	1	2	1	T1N0M0	1	1	1				1	1	2	1	46.1667
BT085	F	80	1	2	1	T1N0M0	1	1	1				1	1	1	1	58.4333
BT086	M	68	1	1	1	T1N0M0	1	2	2				1	1	1	1	58.0667
BT087	F	32	1	2	1	T1N0M0	1	2	1				2	1	1	1	57.6333
BT088	M	63	1	1	1	T1N0M0	1	1	1				1	1	2	1	36.3
BT089	F	80	2		1	T2N0M0	2			1	2	1		1	1	1	56.4667
BT090	M	67	2		1	T2N0M0	2			1	1	1		1	1	1	55.5
BT091	M	37	1	1	1	T1N0M0	1	1	1				1	1	1	1	52.9667
BT092	M	71	2		1	T3N1M0	2			2	2	2		2	2	2	11.5
BT093	M	60	2		1	T3N0M0	2			2	2	2		2	2	1	17.8667
BT094	M	74	1	2	1	T1N0M0	2	2	2				2	2	2	1	28.5333
BT095	M	80	1	1	1	T1N0M0	1	1	2				2	2	2	2	17.6333
BT096	M	85	2		1	T2N0M0	2			2	2	2		2	2	2	15.4
BT097	F	59	2		2	T3bN0M0	2			2	2	1		1	1	1	48.4333
BT098	F	65	2		2	T4N1M1	1			2	2	2		1	2	2	4.5
BT099	M	57	1	2	1	TaN0M0	1	1	1				2	1	1	1	47.5
BT100	M	73	2		1	T2N1M0	2			2	2	1		1	2	2	5.23333
BT101	M	66	2		2	T3bN0M0	2			1	1	1		1	1	1	45.6
BT102	M	66	2		1	T2N0M0	2			2	2	2		1	1	1	45.1333
BT103	M	64	1	2	1	TaN0M0	1	1	1				2	1	1	1	43.5
BT104	M	68	1	2	1	T1N0M0	2	1	2				1	1	1	1	44.1
BT105	F	59	2		1	T2N0M0	1			1	1	2		1	2	1	5.93333
BT106	M	66	1	1	1	T1N0M0	2	1	2				1	1	2	1	31.5333
BT107	F	63	1	2	1	T1N0M0	1	2	2				1	1	1	1	41.8
BT108	M	79	2		1	T2N2M0	2			1	2	2		1	2	2	6.5
BT109	M	44	1	2	1	T1N0M0	1	2	2				2	1	1	1	41.0667
BT110	M	66	2		1	T2bN0M0	2			1	1	1		1	1	1	39.7667
BT111	M	61	2		1	T2N0M0	1			2	1	1		1	1	1	38.9667
BT113	F	80	1	2	1	T1N0M0	1	2	2				1	1	2	1	31.9667
BT114	M	57	1	2	1	T1N0M0	1	1	1				1	1	1	1	37.3
BT115	M	55	2		2	T2aN0M0	1			1	1	1		1	1	1	36.8333
BT116	M	52	1	2	1	T1N0M0	1	1	1				1	1	1	1	36.5667
BT117	M	50	2		1	T2aN0M0	2			1	1	1		2	1	1	28.1
BT118	M	78	2		1	T2N0M0	2			2	2	2		2	2	2	3.93333
BT119	F	71	1	2	1	T1N0M0	1	1	2				1	1	2	1	23.5333
BT120	F	81	2		1	T3N0M0	2			2	2	2		2	2	2	15.1
BT121	M	43	1	2	1	TaN0M0	1	1	1				1	1	1	1	34.8667
BT122	M	80	2		1	T3N1M0	2			1	1	1		1	1	1	34.2333
BT123	M	47	1	1	1	TaN0M0	1	1	1				1	1	1	1	33.7
BT124	M	71	2		2	T4aN0M0	1			2	2	2		2	2	2	11.0667
BT125	F	73	2		1	T3N0M0	2			2	2	2		2	2	2	5.76667
BT126	M	87	2		1	T2N0M0	1			1	1	1		1	1	1	33.0667
BT127	M	67	1	2	1	TaN0M0	1	2	1				1	1	1	1	32.8667
BT128	M	82	2		1	T2N0M0	2			2	1	2		1	2	1	9.23333
BT129	F	78	2		1	T3N1M0	2			2	2	2		2	2	2	7.1
BT130	M	60	2		1	T2N0M0	1			1	1	2		1	2	1	17.1333
BT131	M	63	1	1	1	TaN0M0	1	2	2				1	1	2	1	23.5667
BT132	M	72	1	2	1	T1N0M0	1	2	2				2	1	1	1	30.7
BT133	M	68	1	2	1	T1N0M0	2	1	2				1	1	1	1	30.1
BT134	M	64	1	2	1	T1N0M0	1	2	2				2	1	1	1	29.7333
BT135	M	83	1	1	1	T1N0M0	1	1	1				1	1	2	1	15.4333
BT136	M	66	1	1	1	T1N0M0	1	1	2				1	1	1	1	29.3667
BT137	M	68	1	2	1	T1N0M0	1	1	1				1	1	2	1	17.6667
BT138	M	63	1	2	1	T1N0M0	1	1	1				1	1	1	1	28.4667
BT139	F	45	1	2	1	T1N0M0	1	2	2				2	1	1	1	23.9
BT140	M	84	1	2	1	T1N0M0	1	2	2				1	1	1	1	23.5667
BT141	M	72	1	2	1	T1N0M0	2	1	2				2	1	2	1	13.9333
BT142	F	72	2		1	TaN3M1	2			2	2	2		1	2	2	2.13333
BT143	M	66	2		1	T2N0M0	2			1	1	1		1	1	1	22.2667
BT144	M	74	2		2	T4N0M1	1			1	1	2		1	2	1	6.86667
BT145	M	63	1	1	1	T1N0M0	1	1	2				2	1	1	1	20.8333
BT146	M	58	1	2	1	T1N0M0	1	1	1				1	1	1	1	21.6333
BT147	M	70	1	1	1	TaN0M0	1	1	2				1	1	1	1	21.4
BT148	M	40	1	2	1	T1N0M0	1	1	2				1	1	1	1	57.8667
BT149	F	80	1	1	1	T1N0M0	2	2	2				1	1	1	1	21.2333
BT150	F	62	1	1	1	TaN0M0	1	2	2				1	1	1	1	21.2333
BT151	M	24	1	2	1	T1N0M0	1	1	1				1	1	1	1	20.4667
BT152	M	45	1	2	1	T1N0M0	2	1	2				1	1	1	1	20.4
BT153	F	67	1	2	1	TaN0M0	1	1	2				1	1	1	1	19
BT154	M	65	2		2	T2N0M0	2			1	1	1		2	1	1	79.3
BT155	F	59	2		2	T4N1M0	2			2	2	2		2	2	2	15.4667
BT156	M	64	2		2	T2N1M1	2			1	2	2		1	2	2	26.4333
BT157	M	70	2		2	T4N0M0	2			1	2	2		1	2	2	13.2667
BT158	M	66	2		2	T3NxM0	2			2	2	2		2	2	2	6.4
BT159	M	77	2		1	T4aN0M0	2			1	1	1		1	2	2	10.6667
BT160	M	67	2		2	T2N2M0	1			1	1	1		1	1	1	18.1333
BT161	M	51	2		2	T3aN0M0	1			1	1	1		1	1	1	15.3667
BT162	M	42	2		2	T4N2M0	2			1	2	1		1	1	1	11.8
BT163	M	72	2		1	T2N0M0	2			1	1	1		1	1	1	10.8667
BT164	F	70	2		1	T2N0M0	1			2	2	2		2	1	1	10.0333
BT165	M	54	1	1	1	T1N0M0	1	1	2				1	1	1	1	6.73333
BT166	M	62	2		1	T2aN0M0	2			1	1	1		1	1	1	5.3
