# Supplementary material for: Genome‐wide screening of abberant methylated drivers combined with relative risk loci in bladder cancer
Source: Cancer Med. 2019 Dec 3;9(2):768–82. doi: 10.1002/cam4.2665 (PMC6970050; doi:10.1002/cam4.2665)
Supplement: Supplementary file 5 [file CAM4-9-768-s005.xlsx]

## Sheet: Sheet1
Table S2. MDGs derived from MethylMix package.
Driven genes	normalMean	TumorMean	logFC	pValue	adjustP	cor	corPavlue
NKAPL	0.362265	0.595275	0.716511	2.11283e-13	9.16967e-11	-0.540093	1.69906e-32
RP11-307E17.8	0.227348	0.42104	0.889058	3.41462e-13	1.48194e-10	-0.414868	1.57679e-18
COX7A1	0.491236	0.690414	0.491045	3.43719e-13	1.49174e-10	-0.545284	3.28744e-33
RUSC2	0.501058	0.625378	0.319752	4.05665e-13	1.76059e-10	-0.478436	6.70687e-25
AP000892.6	0.468673	0.641248	0.452301	4.45021e-13	1.93139e-10	-0.477836	7.81793e-25
PHYHD1	0.470023	0.604571	0.363182	5.21377e-13	2.26278e-10	-0.464008	2.46592e-23
KANK2	0.400287	0.503891	0.332078	8.75219e-13	3.79845e-10	-0.372502	5.6426e-15
PITX1	0.230554	0.544887	1.24085	1.08508e-12	4.70926e-10	-0.355667	1.06204e-13
EMILIN1	0.404916	0.513979	0.344085	1.44321e-12	6.26355e-10	-0.594581	1.19494e-40
BHMT2	0.251694	0.415667	0.723757	2.09708e-12	9.10132e-10	-0.384581	6.16626e-16
RP11-394O4.5	0.672917	0.859945	0.353816	4.59093e-12	1.99247e-09	-0.522869	3.24042e-30
RP11-394I13.1	0.466259	0.650679	0.480815	6.9134e-12	3.00041e-09	-0.366315	1.69297e-14
RBPMS	0.442214	0.544512	0.300216	9.50921e-12	4.127e-09	-0.44687	1.43703e-21
KCNJ8	0.157205	0.26144	0.733833	1.04403e-11	4.53107e-09	-0.344938	6.30841e-13
ACOX2	0.464581	0.592156	0.350045	1.11095e-11	4.82154e-09	-0.427961	9.83584e-20
QSOX2	0.549934	0.615999	0.163669	1.27335e-11	5.52633e-09	-0.338034	1.9161e-12
SSH1	0.616963	0.720774	0.224363	1.35466e-11	5.87921e-09	-0.317973	4.14782e-11
MEF2D	0.240143	0.348998	0.539323	1.69181e-11	7.34245e-09	-0.4516	4.78844e-22
CEP41	0.191353	0.262818	0.457831	2.79573e-11	1.21335e-08	-0.504258	6.79629e-28
TOR4A	0.508502	0.639729	0.331208	3.04446e-11	1.3213e-08	-0.365054	2.11168e-14
IFFO1	0.409793	0.533576	0.380796	3.56515e-11	1.54728e-08	-0.646234	5.87475e-50
AKNA	0.260014	0.362679	0.480102	5.50484e-11	2.3891e-08	-0.404228	1.37664e-17
NAALADL1	0.376608	0.478695	0.346042	6.20631e-11	2.69354e-08	-0.408132	6.27202e-18
TPM1	0.339428	0.443667	0.386372	7.33731e-11	3.18439e-08	-0.434707	2.24498e-20
PER1	0.26295	0.365534	0.475214	9.36507e-11	4.06444e-08	-0.321239	2.55304e-11
M1AP	0.418432	0.558273	0.415979	9.42085e-11	4.08865e-08	-0.355911	1.01901e-13
PABPC1P4	0.355596	0.564807	0.667519	1.26629e-10	5.4957e-08	-0.454296	2.53948e-22
C2CD4D	0.12048	0.325312	1.43303	1.62095e-10	7.03491e-08	-0.38092	1.21799e-15
MRGPRD	0.608573	0.472311	-0.365693	1.76976e-10	7.68076e-08	-0.346651	4.76839e-13
FZD7	0.179397	0.282103	0.653067	1.83297e-10	7.95511e-08	-0.455724	1.81067e-22
ZKSCAN7	0.198556	0.307149	0.629392	2.15829e-10	9.36696e-08	-0.400022	3.17419e-17
SMO	0.152564	0.248193	0.702043	2.35506e-10	1.0221e-07	-0.424751	1.96392e-19
ZEB2P1	0.5735	0.446865	-0.359954	2.45285e-10	1.06454e-07	-0.367055	1.48642e-14
WBP1L	0.316961	0.471564	0.573146	3.47025e-10	1.50609e-07	-0.402496	1.94468e-17
C17orf107	0.263255	0.449901	0.773145	3.73983e-10	1.62309e-07	-0.345124	6.11986e-13
SYNM	0.44334	0.570324	0.36337	3.80481e-10	1.65129e-07	-0.366928	1.5199e-14
TPM2	0.253158	0.360864	0.511415	4.05294e-10	1.75898e-07	-0.383968	6.91478e-16
RP11-430H10.1	0.128894	0.29451	1.19213	4.05297e-10	1.75899e-07	-0.410155	4.15672e-18
CX3CL1	0.544243	0.644942	0.244919	4.31674e-10	1.87346e-07	-0.367207	1.44712e-14
AC006277.2	0.615656	0.688534	0.161403	4.86771e-10	2.11259e-07	-0.464098	2.41253e-23
SERP2	0.462952	0.568923	0.297373	5.3333e-10	2.31465e-07	-0.473597	2.28998e-24
TMEM220	0.294065	0.398105	0.437015	5.51883e-10	2.39517e-07	-0.373739	4.51702e-15
CCDC8	0.31656	0.464661	0.553703	5.67819e-10	2.46434e-07	-0.341822	1.04519e-12
POF1B	0.481561	0.315579	-0.60972	6.1139e-10	2.65343e-07	-0.350438	2.5525e-13
MSC	0.162149	0.379828	1.22803	6.25444e-10	2.71443e-07	-0.364775	2.2172e-14
AQP1	0.420788	0.559279	0.410477	6.77136e-10	2.93877e-07	-0.342327	9.63408e-13
KLF11	0.363082	0.487362	0.4247	7.7126e-10	3.34727e-07	-0.351829	2.02438e-13
MFAP4	0.336483	0.509512	0.598582	7.93348e-10	3.44313e-07	-0.390177	2.14219e-16
RP11-1149M10.2	0.77533	0.890306	0.199491	8.06787e-10	3.50145e-07	-0.319261	3.42731e-11
GPR183	0.439423	0.541765	0.302058	9.28932e-10	4.03157e-07	-0.524517	1.98592e-30
LURAP1	0.120486	0.231106	0.939689	9.34165e-10	4.05428e-07	-0.319224	3.44653e-11
GSTM2	0.163993	0.284624	0.795424	9.60807e-10	4.1699e-07	-0.324922	1.46662e-11
ANGPTL2	0.365054	0.524071	0.521651	1.02777e-09	4.4605e-07	-0.387595	3.49811e-16
IRX5	0.134721	0.260622	0.951981	1.17561e-09	5.10215e-07	-0.3684	1.17223e-14
RP3-510D11.2	0.477215	0.347884	-0.456033	1.31448e-09	5.70485e-07	-0.42144	3.97733e-19
ZNF334	0.146012	0.25286	0.792251	1.48574e-09	6.4481e-07	-0.344812	6.43942e-13
ZNF454	0.180841	0.377044	1.06001	1.51913e-09	6.59302e-07	-0.436327	1.56665e-20
KRT8	0.445643	0.343618	-0.375081	1.83409e-09	7.95995e-07	-0.371356	6.92865e-15
AC004158.3	0.543524	0.60129	0.145718	1.94895e-09	8.45842e-07	-0.340651	1.26167e-12
RP11-573G6.4	0.195267	0.348298	0.834871	2.11702e-09	9.18789e-07	-0.335893	2.6893e-12
TRIM61	0.216865	0.368578	0.765174	2.32456e-09	1.00886e-06	-0.335958	2.66177e-12
LINC00885	0.341952	0.239689	-0.51263	2.90996e-09	1.26292e-06	-0.389153	2.60317e-16
RPL39L	0.259495	0.395697	0.608686	2.94192e-09	1.27679e-06	-0.428838	8.1332e-20
KLF2	0.278766	0.443336	0.669343	3.12392e-09	1.35578e-06	-0.512928	5.8677e-29
TCEAL7	0.35646	0.505879	0.505053	3.28091e-09	1.42392e-06	-0.398443	4.32991e-17
AXIN2	0.384285	0.443481	0.206695	3.8617e-09	1.67598e-06	-0.438506	9.6268e-21
MAP1LC3A	0.293962	0.403638	0.457432	4.03282e-09	1.75024e-06	-0.453873	2.80638e-22
DNAH14	0.194821	0.168644	-0.208165	6.07236e-09	2.63541e-06	-0.342801	8.92393e-13
PYGO1	0.192209	0.287434	0.580556	6.37215e-09	2.76551e-06	-0.393841	1.06049e-16
RP11-1260E13.1	0.649194	0.771617	0.249236	7.88716e-09	3.42303e-06	-0.366162	1.73905e-14
EPHX3	0.182491	0.352639	0.950363	8.27383e-09	3.59084e-06	-0.490765	2.68284e-26
AC010761.9	0.448321	0.266453	-0.75065	8.45143e-09	3.66792e-06	-0.486576	8.12808e-26
TMEM106A	0.200063	0.545592	1.44737	8.67859e-09	3.76651e-06	-0.590789	4.95856e-40
AGR2	0.729628	0.523728	-0.478342	8.72476e-09	3.78655e-06	-0.628574	1.41065e-46
CLDN4	0.384418	0.271912	-0.499532	9.10261e-09	3.95053e-06	-0.388481	2.95765e-16
SOWAHC	0.529233	0.366381	-0.530559	9.19957e-09	3.99262e-06	-0.375748	3.14067e-15
RP11-685B14.3	0.448631	0.622246	0.471958	1.02256e-08	4.43789e-06	-0.423009	2.84948e-19
GPX7	0.232087	0.318917	0.458512	1.04436e-08	4.53253e-06	-0.455477	1.92004e-22
HOXB6	0.619273	0.791032	0.35316	1.10087e-08	4.77776e-06	-0.741848	5.49191e-73
KLHDC7A	0.443696	0.327363	-0.438681	1.19761e-08	5.19763e-06	-0.50983	1.41945e-28
FERMT3	0.514297	0.618022	0.265056	1.22305e-08	5.30802e-06	-0.418097	8.04439e-19
ANKRD22	0.524147	0.402259	-0.381848	1.28221e-08	5.56481e-06	-0.370057	8.73529e-15
OLFML3	0.438027	0.560535	0.355783	1.41638e-08	6.1471e-06	-0.386252	4.50597e-16
ECHDC3	0.37654	0.478826	0.346699	1.47688e-08	6.40966e-06	-0.448638	9.54846e-22
AC098973.2	0.365925	0.255259	-0.519583	1.62231e-08	7.04081e-06	-0.380699	1.26876e-15
CSAG1	0.641785	0.530999	-0.273379	1.68253e-08	7.30216e-06	-0.472042	3.3841e-24
ZNF300P1	0.25331	0.35819	0.499821	1.80021e-08	7.8129e-06	-0.360396	4.73805e-14
SPRY4	0.580181	0.659739	0.185392	1.81897e-08	7.89431e-06	-0.552767	2.92601e-34
PPIEL	0.481927	0.62452	0.373934	1.83796e-08	7.97675e-06	-0.59319	2.01801e-40
AMT	0.443651	0.576625	0.378209	1.99697e-08	8.66683e-06	-0.424344	2.14274e-19
RP11-345F18.1	0.212638	0.42617	1.00303	1.99699e-08	8.66692e-06	-0.336233	2.54884e-12
TTC23	0.262937	0.336615	0.356385	2.28422e-08	9.91351e-06	-0.469993	5.64493e-24
CYP4Z2P	0.313668	0.213183	-0.557144	2.66563e-08	1.15688e-05	-0.44918	8.41918e-22
KRT19	0.328575	0.227866	-0.528035	2.67938e-08	1.16285e-05	-0.553302	2.45613e-34
ZNF582	0.112744	0.211578	0.908136	2.70701e-08	1.17484e-05	-0.489465	3.79049e-26
CTB-41I6.1	0.274937	0.401132	0.544973	3.0927e-08	1.34223e-05	-0.394963	8.53447e-17
HOXB-AS3	0.32664	0.435895	0.416279	3.17275e-08	1.37698e-05	-0.606556	1.17622e-42
FXYD3	0.410428	0.30574	-0.424826	3.33892e-08	1.44909e-05	-0.46021	6.1934e-23
HCAR1	0.435369	0.281621	-0.628484	3.47792e-08	1.50942e-05	-0.337564	2.06472e-12
STAT5A	0.357806	0.458965	0.359208	3.51353e-08	1.52487e-05	-0.600669	1.16855e-41
KLHDC7B	0.365698	0.52414	0.5193	4.05085e-08	1.75807e-05	-0.352849	1.70695e-13
CD93	0.462979	0.612034	0.402665	4.3928e-08	1.90647e-05	-0.43269	3.50437e-20
NT5E	0.173691	0.260735	0.586067	4.85979e-08	2.10915e-05	-0.325866	1.27087e-11
IGHV5-78	0.506094	0.583351	0.204959	6.34187e-08	2.75237e-05	-0.378771	1.80913e-15
HOTTIP	0.151685	0.274128	0.853771	7.11379e-08	3.08738e-05	-0.463739	2.63358e-23
TMEM101	0.175198	0.224629	0.358554	7.32948e-08	3.18099e-05	-0.335039	3.07639e-12
DAPP1	0.437967	0.335712	-0.383601	7.36621e-08	3.19693e-05	-0.370258	8.42857e-15
RP11-370I10.12	0.190392	0.466293	1.29227	8.42366e-08	3.65587e-05	-0.504578	6.21667e-28
SOX30	0.508721	0.560046	0.138671	9.96548e-08	4.32502e-05	-0.400696	2.77851e-17
RP11-390N6.1	0.387853	0.246519	-0.653811	1.03664e-07	4.49902e-05	-0.408692	5.5993e-18
LL22NC03-63E9.3	0.450264	0.346957	-0.376013	1.05207e-07	4.56596e-05	-0.330288	6.45232e-12
RP11-284F21.7	0.169744	0.123962	-0.453457	1.35092e-07	5.86298e-05	-0.415337	1.43072e-18
LINC00898	0.729321	0.58606	-0.315506	1.44639e-07	6.27734e-05	-0.383258	7.89332e-16
ELF3	0.443647	0.320946	-0.467082	1.49654e-07	6.495e-05	-0.612212	1.23756e-43
AC016747.3	0.134636	0.345242	1.35854	1.51117e-07	6.55848e-05	-0.671813	2.85725e-55
C1orf116	0.669397	0.531078	-0.33394	1.53339e-07	6.65491e-05	-0.445545	1.94922e-21
CIDEB	0.36165	0.498645	0.463418	2.40207e-07	0.00010425	-0.607193	9.14825e-43
CSTF2T	0.0458508	0.0817271	0.833866	2.43666e-07	0.000105751	-0.412991	2.324e-18
ARHGDIB	0.332731	0.232663	-0.516116	2.4368e-07	0.000105757	-0.38985	2.28012e-16
RCOR2	0.364407	0.398816	0.130174	2.64313e-07	0.000114712	-0.337285	2.15827e-12
ZNF354C	0.182381	0.270029	0.566162	2.83915e-07	0.000123219	-0.567785	1.88833e-36
CLIC6	0.236954	0.371644	0.649316	2.86634e-07	0.000124399	-0.395003	8.46958e-17
CTD-2129N1.1	0.358986	0.251174	-0.51524	2.89375e-07	0.000125589	-0.317117	4.70572e-11
PPP1R18	0.180718	0.266184	0.558687	3.21261e-07	0.000139427	-0.651636	4.89404e-51
ITGA5	0.149708	0.239348	0.676957	3.22786e-07	0.000140089	-0.557102	7.0056e-35
C1orf162	0.414826	0.538452	0.376311	3.2432e-07	0.000140755	-0.504109	7.08592e-28
MOB3A	0.572802	0.66625	0.218026	3.38444e-07	0.000146885	-0.40725	7.49773e-18
HOXA11-AS	0.0998126	0.326871	1.71143	3.41668e-07	0.000148284	-0.377735	2.18704e-15
HOXA11	0.137836	0.322797	1.22767	3.44919e-07	0.000149695	-0.523081	3.04241e-30
EHF	0.486736	0.372	-0.387836	4.01135e-07	0.000174093	-0.371394	6.88161e-15
PAXIP1-AS1	0.665553	0.469344	-0.503908	4.34501e-07	0.000188573	-0.375486	3.29384e-15
ZNF879	0.117201	0.196711	0.747091	4.97679e-07	0.000215993	-0.408004	6.43652e-18
HCAR3	0.522508	0.392742	-0.411869	5.4379e-07	0.000236005	-0.366468	1.648e-14
HOXA10	0.234069	0.356731	0.607901	5.54008e-07	0.000240439	-0.512768	6.14393e-29
C9orf47	0.488188	0.593356	0.281459	5.85784e-07	0.00025423	-0.421993	3.53701e-19
TDRD1	0.580444	0.617546	0.0893895	5.99512e-07	0.000260188	-0.493647	1.24055e-26
ANXA9	0.661453	0.540734	-0.290721	7.14721e-07	0.000310189	-0.411406	3.2189e-18
CIART	0.142986	0.23735	0.731145	7.65832e-07	0.000332371	-0.352308	1.86882e-13
NRBF2P2	0.794577	0.84109	0.0820733	8.51038e-07	0.000369351	-0.333836	3.71566e-12
AC092669.3	0.695402	0.440759	-0.657857	8.86879e-07	0.000384905	-0.360674	4.51701e-14
USP44	0.319728	0.468316	0.550637	9.54114e-07	0.000414085	-0.332229	4.77503e-12
HCG4	0.082518	0.179811	1.1237	9.58471e-07	0.000415977	-0.475491	1.41945e-24
SNX31	0.236238	0.197447	-0.258779	9.71672e-07	0.000421706	-0.505374	4.97798e-28
RP11-366H4.1	0.911726	0.810425	-0.169922	1.02622e-06	0.000445378	-0.433198	3.1334e-20
RP11-10N16.3	0.6862	0.500633	-0.454876	1.14436e-06	0.000496653	-0.347918	3.87207e-13
IDH2	0.507787	0.60954	0.263498	1.19734e-06	0.000519645	-0.478543	6.52632e-25
ZDBF2	0.155537	0.282275	0.859838	1.20822e-06	0.000524367	-0.327912	9.29978e-12
AURKC	0.67013	0.763409	0.188015	1.3708e-06	0.000594927	-0.444511	2.47027e-21
TBX18	0.15397	0.344843	1.16329	1.45986e-06	0.000633578	-0.49511	8.36173e-27
S100A16	0.621465	0.515367	-0.270073	1.58248e-06	0.000686794	-0.32603	1.23949e-11
RP11-486L19.2	0.489688	0.329394	-0.572047	1.65484e-06	0.000718199	-0.462565	3.50349e-23
RP11-356O9.2	0.737385	0.819544	0.152403	1.77721e-06	0.000771307	-0.368303	1.19239e-14
BTBD3	0.290286	0.363362	0.323932	1.90833e-06	0.000828215	-0.378477	1.90938e-15
RRN3P1	0.215037	0.300607	0.483293	1.94252e-06	0.000843054	-0.4286	8.56482e-20
ANKRD65	0.525449	0.400733	-0.39091	1.98611e-06	0.00086197	-0.629917	7.9437e-47
RP11-326C3.11	0.159146	0.273448	0.780912	2.03963e-06	0.000885199	-0.375083	3.54302e-15
CMTM3	0.0703743	0.119697	0.766268	2.13188e-06	0.000925234	-0.340916	1.20917e-12
SLC43A3	0.147154	0.226022	0.619136	2.16997e-06	0.000941766	-0.343283	8.25395e-13
RP13-463N16.6	0.698694	0.463087	-0.593378	2.28802e-06	0.000993001	-0.348771	3.36385e-13
RP11-672A2.5	0.577597	0.713536	0.304924	2.83724e-06	0.00123136	-0.371209	7.11315e-15
SIT1	0.586352	0.675977	0.205208	3.04254e-06	0.00132046	-0.484692	1.33132e-25
RP11-760D2.5	0.300617	0.455542	0.599658	3.04257e-06	0.00132048	-0.336038	2.6284e-12
RP11-771K4.1	0.517745	0.663038	0.356849	3.08258e-06	0.00133784	-0.521624	4.68188e-30
RP11-127I20.5	0.602564	0.426709	-0.497862	3.29053e-06	0.00142809	-0.532525	1.77119e-31
NUPR1	0.344804	0.430442	0.320046	3.36276e-06	0.00145944	-0.412835	2.3999e-18
RP3-412A9.17	0.756755	0.563647	-0.425033	3.49667e-06	0.00151755	-0.368956	1.06223e-14
FBXO17	0.0990215	0.183921	0.893271	3.79633e-06	0.00164761	-0.449387	8.02458e-22
ZNF501	0.178011	0.243863	0.454109	3.82923e-06	0.00166189	-0.337792	1.99126e-12
GDPD3	0.488525	0.384848	-0.344142	3.87918e-06	0.00168357	-0.467287	1.10342e-23
CDIP1	0.256236	0.314641	0.296235	3.9128e-06	0.00169816	-0.44091	5.60363e-21
FAM8A2P	0.765245	0.672668	-0.186026	3.96375e-06	0.00172027	-0.332671	4.45728e-12
CTD-3060P21.1	0.761159	0.54202	-0.489852	4.01539e-06	0.00174268	-0.350685	2.44953e-13
ZNF492	0.0597709	0.153944	1.36489	4.26479e-06	0.00185092	-0.482861	2.14448e-25
HHEX	0.291063	0.394008	0.436891	4.26481e-06	0.00185093	-0.507909	2.44375e-28
ADAM32	0.219796	0.392013	0.834739	4.30164e-06	0.00186691	-0.364685	2.25263e-14
FAS	0.568153	0.685967	0.27186	4.62713e-06	0.00200818	-0.486228	8.9051e-26
GYPC	0.224325	0.332447	0.567535	4.95504e-06	0.00215049	-0.328327	8.72562e-12
NRSN2	0.140125	0.197949	0.498412	5.08357e-06	0.00220627	-0.554617	1.59391e-34
C8orf88	0.209976	0.356119	0.762134	5.80054e-06	0.00251743	-0.365073	2.10464e-14
S100A5	0.475453	0.525591	0.144638	5.87482e-06	0.00254967	-0.411221	3.34281e-18
GATA2	0.247621	0.356286	0.524905	6.89843e-06	0.00299392	-0.380531	1.30867e-15
SYCP2	0.654281	0.687206	0.0708325	7.16459e-06	0.00310943	-0.547392	1.67293e-33
ZNF418	0.210025	0.384566	0.872667	7.19493e-06	0.0031226	-0.626176	3.90526e-46
C18orf65	0.11624	0.168654	0.536966	9.4015e-06	0.00408025	-0.337216	2.182e-12
LINC00526	0.0519523	0.127505	1.2953	1.00467e-05	0.00436027	-0.404387	1.33361e-17
ZNF732	0.254208	0.323092	0.345939	1.00468e-05	0.00436032	-0.434439	2.3823e-20
SPHK2	0.70086	0.755259	0.107846	1.01723e-05	0.00441477	-0.319761	3.1823e-11
RP11-367G18.1	0.428937	0.328828	-0.38343	1.04282e-05	0.00452584	-0.388188	3.1266e-16
RASEF	0.143866	0.11122	-0.371306	1.0602e-05	0.00460126	-0.414942	1.55293e-18
AC093627.10	0.0931382	0.209958	1.17266	1.07343e-05	0.00465869	-0.472667	2.89349e-24
MOGAT2	0.357394	0.269748	-0.4059	1.11405e-05	0.00483498	-0.376924	2.53576e-15
HPDL	0.0778891	0.249099	1.67723	1.13257e-05	0.00491534	-0.355324	1.12548e-13
RHOBTB3	0.7049	0.79444	0.17252	1.1753e-05	0.00510081	-0.387466	3.58444e-16
ARL14	0.636504	0.456357	-0.480007	1.18991e-05	0.00516422	-0.465854	1.56967e-23
IRX3	0.145707	0.252617	0.793883	1.26031e-05	0.00546977	-0.323493	1.82015e-11
ZFP82	0.183919	0.234008	0.347485	1.33467e-05	0.00579245	-0.388075	3.19392e-16
CAPNS2	0.799175	0.553927	-0.528817	1.34563e-05	0.00584005	-0.548524	1.16216e-33
ITPRIPL1	0.222033	0.32711	0.559003	1.38467e-05	0.00600948	-0.425683	1.60793e-19
ART4	0.593102	0.640984	0.112008	1.39032e-05	0.006034	-0.450998	5.51218e-22
PMPCAP1	0.913993	0.833154	-0.133599	1.75938e-05	0.00763572	-0.456598	1.47099e-22
AC005082.12	0.402239	0.522938	0.378588	1.83186e-05	0.00795027	-0.586264	2.64526e-39
RP11-452L6.1	0.513467	0.386055	-0.411462	1.88424e-05	0.00817758	-0.322213	2.20647e-11
HOXA7	0.332306	0.477777	0.523828	1.90711e-05	0.00827686	-0.362342	3.38628e-14
RP11-440I14.2	0.863612	0.747378	-0.208545	1.93023e-05	0.0083772	-0.433525	2.9154e-20
FIRRE	0.44995	0.317629	-0.502425	2.75206e-05	0.0119439	-0.350666	2.45725e-13
SRPX2	0.447908	0.34938	-0.358402	2.77388e-05	0.0120387	-0.385866	4.84516e-16
NUDT16P1	0.172053	0.142998	-0.266859	2.81801e-05	0.0122302	-0.466822	1.23725e-23
CTD-2623N2.5	0.100815	0.202747	1.00797	3.1587e-05	0.0137088	-0.320153	3.00174e-11
ZSCAN1	0.269667	0.35087	0.379756	3.51079e-05	0.0152368	-0.36557	1.92928e-14
TMEM35	0.434853	0.51931	0.256068	3.70768e-05	0.0160913	-0.328001	9.17391e-12
CPNE8	0.0898746	0.191514	1.09146	3.72216e-05	0.0161542	-0.468304	8.58275e-24
CD320	0.123218	0.210379	0.771774	3.78054e-05	0.0164075	-0.414533	1.69002e-18
CCRL2	0.29679	0.247447	-0.26232	4.13345e-05	0.0179392	-0.405915	9.81305e-18
HOXB-AS1	0.412353	0.505125	0.292761	4.16558e-05	0.0180786	-0.422562	3.13387e-19
MPV17L	0.0695151	0.143646	1.04712	4.34649e-05	0.0188638	-0.343631	7.80158e-13
CTD-2554C21.2	0.230233	0.368299	0.677784	4.65881e-05	0.0202192	-0.443484	3.12368e-21
RP11-616M22.7	0.309505	0.217954	-0.505939	4.78589e-05	0.0207708	-0.382439	9.19259e-16
RGN	0.545673	0.651409	0.255527	4.85998e-05	0.0210923	-0.353657	1.49058e-13
SLC15A2	0.456844	0.519632	0.185788	4.93515e-05	0.0214185	-0.448321	1.02773e-21
ZNF677	0.200554	0.275181	0.456391	5.30757e-05	0.0230348	-0.448456	9.95941e-22
ARMCX1	0.387776	0.479001	0.304804	6.71671e-05	0.0291505	-0.399131	3.78267e-17
CDCA7L	0.23977	0.311846	0.379183	7.05401e-05	0.0306144	-0.404997	1.18011e-17
TCP11	0.586966	0.635773	0.115233	7.60432e-05	0.0330027	-0.495293	7.95941e-27
TIGD7	0.306077	0.409595	0.4203	8.31848e-05	0.0361022	-0.555249	1.294e-34
CYP2J2	0.127465	0.109192	-0.223236	8.47491e-05	0.0367811	-0.395692	7.40815e-17
PLBD1	0.159932	0.128353	-0.317332	9.61554e-05	0.0417315	-0.337529	2.07633e-12
CCNJ	0.130557	0.187351	0.521067	9.79502e-05	0.0425104	-0.41238	2.63524e-18
LINC00847	0.867654	0.73782	-0.233851	0.000107408	0.0466151	-0.693014	4.27406e-60
