# Supplementary material for: Genome‐wide screening of abberant methylated drivers combined with relative risk loci in bladder cancer
Source: Cancer Med. 2019 Dec 3;9(2):768–82. doi: 10.1002/cam4.2665 (PMC6970050; doi:10.1002/cam4.2665)
Supplement: Supplementary file 6 [file CAM4-9-768-s006.xlsx]

## Sheet: univariate analysis
Table S3. Univariate Cox analysis of methylation sites.
methylated loci	HR	z	P value
cg18414381	3.97372	3.34749	0.000815458
cg05503887	3.29649	3.33404	0.000855944
cg00543460	0.313567	-3.04059	0.00236113
cg11065015	0.171047	-3.0319	0.00243017
cg13836318	0.000319606	-3.01496	0.00257014
cg24504361	6.74222	2.90797	0.00363782
cg14506696	3.36692	2.8952	0.00378919
cg21614638	2.98209	2.81621	0.00485942
cg24097814	3.11624	2.7917	0.00524315
cg08198488	0.293123	-2.7827	0.00539082
cg10397389	2.80409	2.77062	0.005595
cg01902605	0.156582	-2.67236	0.00753206
cg12494355	0.0950128	-2.66034	0.00780625
cg10843343	5.52299	2.64844	0.00808648
cg22235258	2.97091	2.63344	0.00845259
cg00520135	0.199664	-2.63233	0.00848008
cg19460095	2.88707	2.62182	0.00874604
cg17147440	0.381128	-2.60826	0.00910047
cg26357344	2.62613	2.58342	0.00978268
cg13107144	0.0803256	-2.56764	0.0102394
cg06398236	3.78326	2.50701	0.0121757
cg06997997	0.0582747	-2.50287	0.0123192
cg03790745	0.00266569	-2.48075	0.0131105
cg07814567	2.30196	2.47898	0.0131759
cg10403394	0.231823	-2.39052	0.0168243
cg21083175	0.188495	-2.36851	0.0178601
cg03400060	0.228985	-2.36054	0.0182485
cg14260530	0.162253	-2.33368	0.0196123
cg18560551	2.00947	2.3298	0.0198165
cg21867345	2.07822	2.18215	0.0290988
cg13969788	0.400927	-2.15878	0.0308673
cg14022090	2.2428	2.148	0.0317138
cg08162426	2.34573	2.13207	0.0330008
cg22619810	0.0156227	-2.13083	0.0331035
cg20324165	2.7627	2.10903	0.0349419
cg13999433	0.13752	-2.01722	0.0436725
cg02619205	0.365597	-1.97642	0.0481067
cg01835489	2.26456	1.96414	0.0495136
cg10839041	11768.7	1.93967	0.0524197
cg09972881	2.82213	1.91747	0.0551782
cg05124129	0.559229	-1.90888	0.056278
cg26510017	0.530476	-1.8717	0.0612485
cg06213626	0.35761	-1.86956	0.0615455
cg08328513	0.453845	-1.85507	0.0635859
cg23412777	0.255438	-1.83375	0.0666906
cg00157034	1.87494	1.83204	0.0669451
cg13084525	3.63632	1.80676	0.0707992
cg24773412	2.96209	1.78251	0.0746661
cg15119221	0.465334	-1.75878	0.0786145
cg03600605	2.23569	1.73888	0.0820567
cg06501366	0.402631	-1.71665	0.0860431
cg20431135	0.511679	-1.71032	0.0872063
cg07300451	0.484173	-1.69137	0.0907656
cg24829313	4.89648	1.68984	0.0910582
cg17781464	1.78961	1.68692	0.0916193
cg24843511	0.0917632	-1.6851	0.0919689
cg09606564	0.514458	-1.68014	0.09293
cg12686317	1.88488	1.67751	0.0934436
cg13878116	0.147451	-1.6762	0.0936988
cg15089314	0.426166	-1.65752	0.0974151
cg07986666	1.94255	1.62131	0.10495
cg01963134	0.697936	-1.58016	0.114069
cg17841803	1.68386	1.57267	0.115794
cg10790672	0.545849	-1.56814	0.116849
cg23957915	0.051192	-1.50177	0.133157
cg12527260	0.192583	-1.49978	0.133673
cg23030278	1.6473	1.49823	0.134073
cg01856645	0.558777	-1.48931	0.136406
cg10440450	477531	1.47707	0.139658
cg21784036	0.682387	-1.45534	0.145576
cg09141697	1.70976	1.42761	0.153405
cg11480800	1.51568	1.42222	0.154963
cg17508063	2.37897	1.40686	0.159468
cg24182470	0.620172	-1.36279	0.172948
cg25691442	0.452534	-1.35111	0.176662
cg05101765	2.031	1.33258	0.18267
cg13509195	0.709417	-1.32508	0.185145
cg09160216	0.133553	-1.32018	0.186774
cg13995427	0.666684	-1.31858	0.187309
cg03265991	0.166101	-1.31278	0.189257
cg25216196	0.519567	-1.30528	0.191797
cg21340733	1.70619	1.29849	0.194117
cg23202545	2.24166	1.29827	0.194194
cg01434608	0.679418	-1.29082	0.196767
cg07148752	0.480296	-1.28503	0.198782
cg27470027	2.76902	1.22409	0.220917
cg23297477	0.637547	-1.22374	0.22105
cg24483493	0.612807	-1.21756	0.223392
cg13030582	0.458391	-1.21659	0.223761
cg10349758	5.58111	1.20759	0.227204
cg23495733	0.675838	-1.15984	0.246113
cg25902187	1.31221	1.13095	0.258076
cg18794854	0.410801	-1.12965	0.258622
cg17967970	0.359166	-1.12812	0.25927
cg16729850	1.56923	1.12735	0.259594
cg25805709	1.40317	1.1008	0.270982
cg14319451	0.489371	-1.09613	0.273022
cg09275667	1.50183	1.09448	0.273745
cg10351914	0.579435	-1.07655	0.281683
cg07727884	0.576764	-1.06886	0.285134
cg00192882	0.554447	-1.06885	0.285135
cg23499956	0.617931	-1.04241	0.297223
cg16335762	0.746447	-1.04089	0.297929
cg24690709	0.584737	-1.03684	0.29981
cg01024055	0.0771601	-1.03279	0.301704
cg08871809	0.570356	-1.00994	0.312523
cg03646916	1.26618	0.997501	0.318521
cg26658728	0.649094	-0.996579	0.318969
cg10624054	22.1867	0.978232	0.327959
cg25903072	1.59883	0.970555	0.33177
cg19287349	0.439546	-0.966719	0.333684
cg17346857	1.79014	0.965222	0.334433
cg25624328	0.553054	-0.960119	0.336995
cg20543837	0.416767	-0.960014	0.337048
cg03327403	1.48185	0.956222	0.33896
cg13647978	0.227626	-0.938261	0.348111
cg08341323	1.55413	0.936025	0.34926
cg22097731	0.733793	-0.907704	0.364035
cg06251289	1.63167	0.906378	0.364736
cg11936410	0.275802	-0.85603	0.391981
cg11797099	0.421261	-0.825807	0.408913
cg13603508	0.809333	-0.825422	0.409132
cg04194852	0.731882	-0.8247	0.409542
cg19850348	1.25837	0.817355	0.413726
cg24468682	0.000876247	-0.812294	0.416623
cg20331595	0.76274	-0.80939	0.418291
cg20489453	0.17747	-0.807187	0.419559
cg23537193	0.619885	-0.806194	0.420131
cg12001078	0.680337	-0.796885	0.425518
cg12857407	1.26622	0.780897	0.434863
cg22510134	0.493514	-0.772098	0.440056
cg04850017	0.64325	-0.744629	0.456496
cg08846783	1.29324	0.738334	0.460312
cg02277965	1.67931	0.693662	0.487894
cg06445928	1.48583	0.692294	0.488752
cg08601917	1.51341	0.677523	0.498074
cg04048802	0.671597	-0.659654	0.509476
cg00355909	0.731215	-0.642592	0.520489
cg03795847	1.35257	0.635845	0.524878
cg19235095	1.29216	0.626273	0.531136
cg11715147	2.85019	0.612435	0.54025
cg13802364	0.313329	-0.599297	0.548975
cg04478795	0.793453	-0.590017	0.555179
cg19992083	1.24618	0.578053	0.563229
cg12274898	0.790192	-0.57676	0.564102
cg02504280	1.38023	0.576694	0.564146
cg11820824	0.825282	-0.576359	0.564373
cg19255608	0.770874	-0.565558	0.571695
cg21207028	0.857806	-0.555708	0.57841
cg07910075	0.807985	-0.550134	0.582228
cg08094614	1.25714	0.506945	0.612194
cg06364757	0.81938	-0.506002	0.612855
cg00690311	1.52671	0.487449	0.62594
cg09233013	1.28952	0.48509	0.627612
cg10586510	1.35058	0.482848	0.629203
cg06007678	0.718912	-0.47288	0.636299
cg04990202	0.849227	-0.468438	0.639471
cg08713365	0.880278	-0.467349	0.64025
cg07216425	3.81565	0.453994	0.649833
cg20857455	0.668581	-0.404615	0.685761
cg01559446	0.7464	-0.38154	0.702803
cg07525445	1.41925	0.373171	0.709022
cg02643835	0.628978	-0.369517	0.711742
cg14834257	0.678705	-0.336641	0.736387
cg23851011	0.885449	-0.333164	0.739011
cg15447479	0.892032	-0.314501	0.75314
cg19015909	1.11279	0.291202	0.770897
ch.7.2667284R	1.95359	0.291037	0.771023
cg19169154	0.810682	-0.29102	0.771036
cg25171685	0.886381	-0.289158	0.77246
cg20025238	0.857053	-0.288619	0.772873
cg03860859	1.30721	0.28547	0.775284
cg24657604	0.137969	-0.281439	0.778374
cg21913630	1.07856	0.275957	0.782581
cg13567541	0.929525	-0.266095	0.790166
cg12160578	0.889465	-0.255556	0.798294
cg15840660	2.29794	0.252828	0.800401
cg00907211	1.07789	0.242428	0.808449
cg21173150	1.1581	0.240896	0.809636
cg15994604	1.10956	0.240617	0.809852
cg07611334	0.928457	-0.213732	0.830756
cg01475577	0.854684	-0.212436	0.831767
cg26607748	1.10132	0.210637	0.833171
cg10046767	0.584982	-0.209732	0.833877
cg18420512	0.940384	-0.208286	0.835006
cg16705665	1.91992	0.208144	0.835116
cg17691309	1.15559	0.19277	0.847139
cg10201574	0.927414	-0.187023	0.851643
cg23403072	1.11115	0.170575	0.864558
cg14968732	0.936032	-0.1478	0.882501
cg13971154	1.03131	0.132927	0.894251
cg17818196	1.2348	0.132549	0.89455
cg17147728	1.10221	0.119084	0.905209
cg23483572	1.07799	0.117374	0.906564
cg08682544	1.05058	0.103288	0.917734
cg26560414	1.0481	0.0982982	0.921695
cg06217803	1.05782	0.0901576	0.928162
cg26423876	1.06075	0.0773633	0.938335
cg06878303	1.03512	0.0727476	0.942007
cg07145683	0.884849	-0.0697683	0.944378
cg09425481	0.966815	-0.0579808	0.953764
cg00625776	1.08756	0.047402	0.962193
cg00405843	0.990325	-0.034136	0.972769
cg18859033	1.00517	0.013723	0.989051
cg13540256	1.0057	0.0136912	0.989076
cg14080475	0.995876	-0.012115	0.990334
cg27618318	1.0006	0.000321556	0.999743

## Sheet: loci matrix
id	TCGA-K4-A5RI-11A-11D-A28N-05	TCGA-CU-A0YN-11A-11D-A10W-05	TCGA-GC-A3WC-11A-11D-A231-05	TCGA-GC-A3BM-11A-11D-A231-05	TCGA-GD-A2C5-11A-11D-A17Y-05	TCGA-BT-A20X-11A-12D-A16P-05	TCGA-GD-A3OP-11A-11D-A223-05	TCGA-K4-A54R-11A-11D-A26N-05	TCGA-BT-A20W-11A-11D-A14Z-05	TCGA-BT-A20J-11A-11D-A14Z-05	TCGA-BT-A20N-11A-11D-A14Z-05	TCGA-K4-A3WV-11A-21D-A231-05	TCGA-BT-A2LA-11A-11D-A18G-05	TCGA-BT-A20P-11A-11D-A14Z-05	TCGA-BT-A20U-11A-11D-A14Z-05	TCGA-CU-A0YR-11A-13D-A10W-05	TCGA-GC-A6I3-11A-11D-A31M-05	TCGA-BL-A13J-11A-13D-A10W-05	TCGA-GD-A3OQ-11A-21D-A223-05	TCGA-BT-A20V-11A-11D-A14Z-05	TCGA-BT-A20R-11A-11D-A16P-05	TCGA-FD-A3SP-01A-31D-A231-05	TCGA-FD-A3SQ-01A-21D-A231-05	TCGA-DK-A6AW-01A-11D-A30F-05	TCGA-UY-A78K-01A-11D-A33I-05	TCGA-XF-A9T3-01A-11D-A42F-05	TCGA-BL-A0C8-01A-11D-A10W-05	TCGA-FD-A6TE-01A-12D-A33I-05	TCGA-CU-A0YO-01A-11D-A10W-05	TCGA-CF-A8HY-01A-11D-A365-05	TCGA-XF-AAMR-01A-31D-A42F-05	TCGA-DK-A3IS-01A-21D-A21B-05	TCGA-CF-A3MG-01A-11D-A211-05	TCGA-UY-A78L-01A-12D-A33I-05	TCGA-ZF-A9R3-01A-11D-A38H-05	TCGA-CF-A47V-01A-11D-A23V-05	TCGA-FD-A43S-01A-21D-A23V-05	TCGA-DK-AA76-01A-11D-A392-05	TCGA-LT-A5Z6-01A-11D-A28N-05	TCGA-KQ-A41O-01A-12D-A34V-05	TCGA-DK-AA6S-01A-21D-A392-05	TCGA-BT-A20W-01A-21D-A14Z-05	TCGA-G2-AA3B-01A-11D-A392-05	TCGA-DK-A1A6-01A-11D-A13Z-05	TCGA-DK-A6B5-01A-11D-A31M-05	TCGA-XF-AAN5-01A-11D-A42F-05	TCGA-DK-A1A3-01A-11D-A13Z-05	TCGA-DK-A2I1-01A-11D-A17Y-05	TCGA-CU-A72E-01A-12D-A33I-05
cg14080475	0.0349	0.0363879	0.0379936	0.0388076	0.225121	0.0554699	0.0545975	0.0368007	0.0818708	0.0336577	0.0602322	0.032298	0.0328087	0.053122	0.283255	0.0346718	0.0636114	0.0644162	0.0323061	0.0462224	0.0450655	0.144107	0.175976	0.825657	0.435639	0.0854749	0.378248	0.181783	0.0536337	0.63137	0.222504	0.698705	0.102029	0.458127	0.0729574	0.185813	0.0319827	0.393795	0.201102	0.813182	0.470304	0.429016	0.642873	0.536231	0.550958	0.443208	0.289742	0.504539	0.41636
cg13999433	0.7675	0.882294	0.889897	0.897927	0.861182	0.875408	0.791732	0.899554	0.887163	0.832399	0.814928	0.856088	0.842571	0.866377	0.909735	0.891728	0.777137	0.846983	0.913516	0.864333	0.712002	0.850183	0.929391	0.946078	0.881699	0.824582	0.909053	0.921048	0.856881	0.890486	0.838326	0.897457	0.937172	0.86942	0.920418	0.933566	0.863861	0.885483	0.908424	0.93948	0.877459	0.931465	0.876726	0.849002	0.846105	0.857678	0.903975	0.892882	0.886454
cg14260530	0.611644	0.432919	0.571309	0.613484	0.741817	0.488122	0.571914	0.634328	0.602985	0.580323	0.575016	0.535209	0.602438	0.504182	0.749554	0.538564	0.682727	0.439206	0.603973	0.577009	0.531126	0.673573	0.662196	0.883339	0.711772	0.664812	0.588089	0.763616	0.671813	0.749781	0.542175	0.618935	0.771684	0.712547	0.798325	0.898066	0.632031	0.722265	0.786386	0.884397	0.727259	0.650897	0.815007	0.811071	0.826777	0.75302	0.726725	0.740522	0.745729
cg13995427	0.25854	0.278963	0.174218	0.617069	0.154997	0.311443	0.104227	0.491581	0.308815	0.277336	0.207823	0.492126	0.596094	0.432696	0.298992	0.214569	0.0731482	0.217797	0.521414	0.450635	0.12987	0.256582	0.241552	0.834224	0.415153	0.0729405	0.634113	0.865439	0.189905	0.434269	0.366039	0.196205	0.339109	0.0687236	0.562495	0.664987	0.179768	0.127877	0.809049	0.658091	0.0713981	0.593165	0.777254	0.424965	0.204272	0.448133	0.569329	0.724325	0.162128
cg02619205	0.26399	0.106768	0.224173	0.31758	0.391687	0.180789	0.219747	0.263749	0.276546	0.176412	0.154197	0.262146	0.330065	0.149188	0.323064	0.217417	0.302518	0.074986	0.285415	0.204612	0.152674	0.37179	0.347854	0.502976	0.428052	0.449115	0.57746	0.446139	0.361435	0.493602	0.221845	0.386542	0.496873	0.37078	0.572707	0.78923	0.349303	0.503688	0.65652	0.685109	0.424495	0.502499	0.619413	0.682279	0.405374	0.483074	0.406595	0.549823	0.22518
cg13647978	0.835312	0.884054	0.859205	0.853679	0.902718	0.890817	0.856811	0.868002	0.854883	0.889314	0.889623	0.869881	0.908286	0.881823	0.865189	0.826079	0.839713	0.856366	0.877285	0.883526	0.888935	0.853356	0.876911	0.833518	0.794336	0.832722	0.902166	0.839387	0.862883	0.894375	0.935899	0.854599	0.88255	0.84652	0.854895	0.905204	0.811618	0.813794	0.858238	0.901184	0.805459	0.88404	0.876006	0.879515	0.826972	0.862704	0.865997	0.86755	0.862385
cg01902605	0.626406	0.344234	0.534551	0.542706	0.656532	0.467558	0.583037	0.558336	0.594746	0.505607	0.452667	0.57699	0.712302	0.41435	0.722993	0.434671	0.703992	0.382405	0.528004	0.541795	0.527648	0.61423	0.699151	0.905965	0.770464	0.718955	0.860369	0.876525	0.711003	0.858802	0.558672	0.841932	0.63731	0.658677	0.862085	0.801218	0.701445	0.851998	0.915723	0.955758	0.712684	0.824484	0.894931	0.852139	0.558397	0.820262	0.689589	0.749035	0.577866
cg08328513	0.442631	0.0947187	0.423192	0.402592	0.539804	0.165313	0.357876	0.254819	0.417419	0.320308	0.174868	0.362414	0.39781	0.226922	0.593621	0.21985	0.588938	0.149577	0.318284	0.328466	0.273866	0.566574	0.64821	0.27335	0.62261	0.505576	0.745239	0.913453	0.51674	0.146731	0.459065	0.917969	0.244559	0.578564	0.75019	0.958526	0.490781	0.837052	0.862331	0.928021	0.680452	0.811147	0.830609	0.81511	0.71321	0.739447	0.511962	0.68586	0.375603
cg15089314	0.609511	0.412273	0.506653	0.589122	0.736331	0.461917	0.583125	0.560025	0.580023	0.523605	0.574128	0.629604	0.704553	0.431524	0.68343	0.392551	0.664548	0.40853	0.553569	0.593375	0.504252	0.581166	0.62589	0.782727	0.765465	0.707139	0.781253	0.899869	0.676364	0.706984	0.602198	0.857365	0.313827	0.700003	0.758724	0.927968	0.626172	0.893277	0.829091	0.822063	0.74179	0.807591	0.801375	0.754633	0.8022	0.762737	0.720756	0.760424	0.613918
cg10790672	0.437928	0.565337	0.610607	0.66918	0.492191	0.485137	0.694552	0.581297	0.478482	0.581661	0.633667	0.688989	0.752848	0.636918	0.43251	0.390362	0.453487	0.503015	0.661058	0.636435	0.636431	0.454022	0.668644	0.801755	0.446301	0.505935	0.681953	0.79799	0.402495	0.598261	0.816286	0.267392	0.555735	0.463687	0.378452	0.815782	0.509513	0.626122	0.776143	0.627409	0.625826	0.453856	0.169647	0.431435	0.132665	0.779644	0.668142	0.577271	0.422977
cg03400060	0.409183	0.330801	0.458296	0.431175	0.516205	0.395766	0.409232	0.413424	0.469672	0.333055	0.383529	0.464291	0.53105	0.37854	0.548905	0.343826	0.499966	0.318984	0.46557	0.470356	0.448849	0.407048	0.559196	0.640154	0.520987	0.469363	0.800765	0.792556	0.502616	0.774844	0.451695	0.796713	0.787128	0.527864	0.702419	0.862831	0.437597	0.723221	0.72249	0.894604	0.539535	0.711841	0.705831	0.693142	0.635562	0.53908	0.525266	0.628409	0.547552
cg06501366	0.526872	0.247042	0.517541	0.499183	0.59529	0.342804	0.477795	0.435553	0.553753	0.397838	0.338937	0.475323	0.558234	0.410446	0.690755	0.400614	0.631179	0.307814	0.457161	0.480545	0.416811	0.604161	0.703018	0.385837	0.657504	0.615788	0.798268	0.879906	0.618176	0.231763	0.549018	0.877545	0.420173	0.668112	0.745087	0.924197	0.512203	0.852162	0.860272	0.957613	0.69768	0.803854	0.796671	0.792002	0.733378	0.710293	0.586091	0.715538	0.454296
cg01856645	0.285039	0.0785899	0.227227	0.214156	0.382874	0.0971249	0.162696	0.193394	0.267074	0.10507	0.106028	0.195562	0.313059	0.0823597	0.460287	0.104303	0.326227	0.102926	0.273043	0.201033	0.13139	0.433865	0.579814	0.15762	0.397796	0.468977	0.6609	0.816527	0.304187	0.150156	0.268412	0.804575	0.191136	0.440848	0.599422	0.928675	0.314264	0.766678	0.711909	0.876381	0.523122	0.575175	0.674938	0.616303	0.560266	0.444026	0.251612	0.502726	0.444367
cg01434608	0.0700709	0.0854038	0.0579549	0.0550979	0.0438178	0.0417819	0.0545061	0.0597604	0.0493046	0.0552613	0.043228	0.061513	0.0555127	0.0458737	0.276272	0.092711	0.0556756	0.0815624	0.0538612	0.0489368	0.0538717	0.0493626	0.0640917	0.947472	0.0761338	0.0981401	0.153126	0.0891659	0.0695635	0.0554742	0.25044	0.189961	0.0391775	0.732902	0.0538292	0.831655	0.0705412	0.070243	0.826076	0.856422	0.0810587	0.0697636	0.904023	0.16086	0.64477	0.399346	0.353856	0.067219	0.343657
cg03265991	0.878743	0.881138	0.90441	0.909511	0.888404	0.918605	0.927257	0.944693	0.867882	0.902055	0.904248	0.920618	0.883865	0.910739	0.893757	0.908284	0.896017	0.907454	0.902226	0.875716	0.888945	0.886754	0.908994	0.891463	0.872768	0.918265	0.914447	0.866802	0.886658	0.797163	0.931958	0.740839	0.738088	0.860276	0.893242	0.911329	0.861023	0.873178	0.891598	0.895022	0.86571	0.845087	0.851254	0.827864	0.862403	0.900906	0.858244	0.87174	0.514951
cg09233013	0.0302839	0.0360401	0.0307117	0.0295966	0.0230477	0.0274527	0.032696	0.0260014	0.0365143	0.0288244	0.035778	0.0300217	0.0357449	0.0422195	0.0382466	0.0329444	0.0259585	0.0341056	0.028817	0.0417017	0.0309013	0.0345378	0.0312993	0.303696	0.0395252	0.0263083	0.0530529	0.0469248	0.0330198	0.0278523	0.0315867	0.0453304	0.0311215	0.136727	0.022311	0.0405012	0.0329871	0.0265436	0.421796	0.269702	0.0275279	0.0437029	0.699495	0.0554274	0.0294621	0.0265464	0.0529266	0.036294	0.03607
cg10440450	0.0187616	0.0230959	0.0218077	0.0176234	0.016414	0.0208646	0.0201814	0.0219529	0.0277609	0.0244559	0.0245971	0.0212768	0.0144679	0.022646	0.0265818	0.0194194	0.0168777	0.0217465	0.0163318	0.0213255	0.0246113	0.0212991	0.0191836	0.0156594	0.0176859	0.0153267	0.0223301	0.0205822	0.0238508	0.016235	0.0183655	0.0171309	0.0191361	0.0214607	0.0166803	0.0206687	0.0204594	0.019789	0.0216386	0.0267835	0.0181687	0.0243333	0.0171943	0.0267841	0.0151379	0.0150082	0.0225328	0.0183432	0.016432
cg06251289	0.0221303	0.0625977	0.0316928	0.0224528	0.0190414	0.0620772	0.02277	0.0332387	0.039171	0.0547865	0.0966513	0.0196638	0.0154145	0.130637	0.0624283	0.0394337	0.0135202	0.0648888	0.0180596	0.0394648	0.0369675	0.0212675	0.0212209	0.563505	0.0163371	0.0108503	0.0266751	0.0174896	0.0235431	0.0127299	0.453731	0.112309	0.0171562	0.121479	0.0149157	0.0145408	0.0254675	0.0144227	0.426414	0.273522	0.0967848	0.0320093	0.0694315	0.0264225	0.0124686	0.0114993	0.0259802	0.0164821	0.0375535
cg08682544	0.0285553	0.0249328	0.0200217	0.0192606	0.0186575	0.0280243	0.0167576	0.0161963	0.0337005	0.0296061	0.0293801	0.016991	0.0160742	0.0365804	0.0412661	0.0257683	0.014415	0.0291204	0.019531	0.0350114	0.0265862	0.0218757	0.0219371	0.316415	0.0261061	0.0166661	0.0360457	0.0318561	0.0294242	0.0183965	0.017977	0.042354	0.0173494	0.293045	0.0173714	0.0885472	0.0269495	0.0206946	0.615337	0.398857	0.0204102	0.0318904	0.706406	0.0396941	0.01623	0.0169671	0.0372844	0.0209118	0.0304075
cg23297477	0.0210143	0.0199597	0.0222415	0.0207552	0.0221402	0.0239883	0.0227476	0.0250211	0.0227968	0.0233794	0.0253493	0.0216412	0.0180022	0.0283286	0.106615	0.0265695	0.0175492	0.0230773	0.0231374	0.0231522	0.0228999	0.023976	0.0246036	0.885721	0.0239819	0.0247948	0.0389502	0.0241353	0.0277409	0.0205055	0.17735	0.109502	0.0202412	0.433989	0.0238641	0.424611	0.0225052	0.0211477	0.739823	0.941942	0.0199806	0.0272179	0.763426	0.0348628	0.174024	0.178188	0.180088	0.0226925	0.0438762
cg16335762	0.0727262	0.0551383	0.0568003	0.0614685	0.049919	0.0805124	0.0501562	0.0740637	0.0529585	0.0681071	0.0644109	0.0530828	0.0433426	0.0582975	0.525373	0.0850034	0.0619085	0.0755674	0.0702569	0.135642	0.0594226	0.0632456	0.0678843	0.9351	0.0608032	0.081919	0.131934	0.0757876	0.0482785	0.0622455	0.460816	0.303969	0.0475561	0.726805	0.090726	0.776573	0.0576123	0.0795741	0.883315	0.943739	0.0959684	0.0766004	0.873179	0.172586	0.618676	0.44316	0.549745	0.0748399	0.449849
cg00355909	0.0478401	0.0195866	0.015359	0.0139793	0.0194917	0.0246331	0.0153697	0.0149587	0.0253849	0.0259547	0.0284752	0.0153266	0.00985947	0.0326674	0.0375563	0.0185276	0.0133373	0.0195963	0.0131987	0.0256607	0.0222157	0.0165339	0.0199742	0.370759	0.0171869	0.0146574	0.0229139	0.0149729	0.0258061	0.0153731	0.0808875	0.0194121	0.0155572	0.292247	0.017462	0.0362332	0.0158666	0.0166142	0.600636	0.657491	0.0142288	0.0230018	0.645582	0.0254028	0.0189534	0.053138	0.025216	0.0185752	0.0208211
cg17346857	0.0628706	0.0872936	0.067966	0.0849272	0.0751323	0.0864279	0.060292	0.0835208	0.0718437	0.0825001	0.098644	0.0679938	0.0746118	0.153586	0.10504	0.0897762	0.0399671	0.0608673	0.0583111	0.0640784	0.0801986	0.0620565	0.0683587	0.507211	0.0657989	0.0559346	0.0617445	0.0491964	0.0638427	0.0503555	0.351307	0.129177	0.0517114	0.141581	0.0569501	0.075057	0.0636837	0.0522532	0.431072	0.314137	0.100378	0.0839374	0.176183	0.103607	0.0708947	0.0523722	0.0951392	0.059586	0.103513
cg03860859	0.0186713	0.0156027	0.0165404	0.0156402	0.0167783	0.0151537	0.0167826	0.0169793	0.0196385	0.0168157	0.0185771	0.0180522	0.0167937	0.0165327	0.0200954	0.0161324	0.0142997	0.0158114	0.0190127	0.0158403	0.0170372	0.0184441	0.0189772	0.0132616	0.0175522	0.0128244	0.0193455	0.0216346	0.0205383	0.0167399	0.0165302	0.0175985	0.0159254	0.0192651	0.0135524	0.017062	0.0157988	0.0134692	0.0199669	0.0200088	0.0153204	0.0206021	0.0773728	0.0197736	0.0157005	0.0140251	0.0200802	0.0165665	0.01656
cg26560414	0.0414998	0.0388384	0.0348625	0.030523	0.021837	0.0268767	0.031923	0.0241136	0.0498684	0.0344835	0.0416339	0.026465	0.0244604	0.041595	0.0520584	0.0378004	0.0271069	0.0378516	0.0341816	0.0439162	0.031975	0.0333187	0.0417561	0.389237	0.0350888	0.0270011	0.0577968	0.0441104	0.0415661	0.0323929	0.036725	0.0286954	0.0278089	0.217022	0.027028	0.0499522	0.0336448	0.0327121	0.559194	0.486954	0.0312554	0.0518229	0.763413	0.0681823	0.0315311	0.0260617	0.0513322	0.0353436	0.0347607
cg26658728	0.0754533	0.0309291	0.0348679	0.0421655	0.0311954	0.0507497	0.0459327	0.0266251	0.0358076	0.035309	0.0447748	0.0509973	0.0172777	0.0917869	0.187922	0.041257	0.040315	0.014466	0.0579753	0.0418505	0.0321164	0.0349951	0.0373882	0.56325	0.0655	0.0243281	0.0399655	0.044091	0.0294033	0.0183417	0.21153	0.280027	0.0377243	0.498769	0.0381145	0.213217	0.0453266	0.0220149	0.581803	0.615025	0.0550096	0.0253267	0.574498	0.042423	0.180143	0.42598	0.390686	0.0292758	0.14799
cg08601917	0.0372304	0.0316474	0.035293	0.0308238	0.0239694	0.0303701	0.0351496	0.0269864	0.0537865	0.0433169	0.0349936	0.0264293	0.0225123	0.0514885	0.0492902	0.0307478	0.0235335	0.0339702	0.0242789	0.0451209	0.0282279	0.0337929	0.0270585	0.0979334	0.0388642	0.0271493	0.0465757	0.0540416	0.0350642	0.0287861	0.0284384	0.0397859	0.0235995	0.0912821	0.02098	0.0408018	0.0295072	0.0336321	0.208016	0.182943	0.0259649	0.0361752	0.482696	0.0521149	0.0222462	0.0283937	0.042054	0.0330382	0.0422876
cg06445928	0.107998	0.0472673	0.0493996	0.0711899	0.0637474	0.0623525	0.073332	0.0346276	0.0730531	0.0672155	0.0777935	0.0889699	0.0432792	0.0800936	0.0791384	0.0504743	0.0568524	0.0518036	0.0922008	0.0535916	0.0497345	0.09082	0.0920942	0.179036	0.0931673	0.0348017	0.0672237	0.0936375	0.0506758	0.0459945	0.0464077	0.0811616	0.0607208	0.171222	0.0462804	0.0871963	0.0600671	0.0905397	0.302373	0.225722	0.0527824	0.0624326	0.616635	0.0850763	0.0465541	0.0334323	0.0626051	0.0491756	0.080588
cg20857455	0.0474834	0.0401303	0.0432846	0.0436969	0.0460522	0.0415701	0.0410311	0.0494329	0.0929367	0.0865839	0.0891236	0.0356051	0.0578458	0.0742602	0.0847785	0.0390546	0.0518348	0.0408824	0.0454881	0.0774016	0.0541613	0.0495639	0.0539035	0.234671	0.0460425	0.061955	0.0465637	0.0538163	0.0494048	0.0543766	0.0478052	0.0384217	0.0471402	0.0483291	0.0422496	0.153859	0.0433392	0.0432103	0.0995924	0.0801199	0.0439567	0.0827917	0.160695	0.0952648	0.0398853	0.040457	0.0668069	0.051871	0.0413832
cg24182470	0.025153	0.0293894	0.0219735	0.0298611	0.0206471	0.0246975	0.0272431	0.0162802	0.031914	0.0346887	0.0271049	0.0267878	0.0257913	0.0325289	0.0295784	0.0318286	0.0224277	0.0408209	0.0191562	0.0267964	0.0244027	0.0237198	0.0402569	0.575891	0.147116	0.174155	0.430337	0.0435329	0.0309645	0.0181747	0.0160183	0.0202155	0.0431899	0.247672	0.0184289	0.477485	0.0286259	0.0201492	0.55807	0.0441844	0.142992	0.12835	0.331881	0.682273	0.0153013	0.0133413	0.0313585	0.016542	0.0262927
cg18794854	0.0281656	0.02603	0.0287361	0.0414793	0.0388491	0.0296009	0.0508852	0.0323187	0.0344293	0.0415197	0.0472188	0.04222	0.0233132	0.033992	0.0421527	0.0385509	0.0459473	0.0253307	0.0355092	0.0366027	0.0437699	0.0350926	0.0406333	0.120834	0.0324037	0.138835	0.0293769	0.0293097	0.0394299	0.0295907	0.0242091	0.026905	0.0376201	0.0228561	0.0221024	0.469816	0.0339684	0.0222384	0.178036	0.0203288	0.020954	0.0369075	0.0276698	0.242218	0.0322548	0.0211214	0.0406327	0.0409096	0.0267116
cg14968732	0.0924958	0.286779	0.165158	0.0438464	0.0575609	0.24672	0.0717202	0.0701019	0.100041	0.111917	0.246808	0.0593933	0.0461214	0.281704	0.0917925	0.144418	0.0556823	0.26168	0.0520748	0.0697743	0.167304	0.0947105	0.269309	0.423216	0.110152	0.0694558	0.256865	0.0963962	0.208386	0.0532792	0.216933	0.0362995	0.0741712	0.108713	0.0392772	0.304829	0.0415133	0.0482342	0.347486	0.108411	0.100784	0.154156	0.185206	0.492598	0.0432707	0.0513529	0.112314	0.0641409	0.055535
cg07300451	0.113441	0.0989384	0.116355	0.176467	0.158951	0.0946522	0.102865	0.0973195	0.209907	0.109074	0.0894621	0.107795	0.144387	0.118862	0.159537	0.134355	0.198447	0.0790488	0.083159	0.088951	0.0772575	0.0940325	0.274269	0.630962	0.363134	0.217891	0.311352	0.344171	0.325328	0.0416687	0.114658	0.0580326	0.352359	0.33066	0.0939122	0.666947	0.105506	0.0592642	0.511909	0.328188	0.363309	0.340158	0.388912	0.446718	0.111702	0.0923975	0.11077	0.101758	0.0899732
cg13603508	0.0706548	0.0315196	0.0936375	0.115273	0.0652016	0.0420891	0.0385181	0.0228849	0.171684	0.039396	0.0425588	0.0374808	0.0177426	0.0927502	0.0902811	0.055054	0.183199	0.0262587	0.0175763	0.0403607	0.0357154	0.0587833	0.417383	0.866526	0.562322	0.0466663	0.648882	0.214325	0.0935535	0.0215228	0.202405	0.0357885	0.119275	0.299022	0.0488618	0.664951	0.0537539	0.0256746	0.384697	0.182526	0.659567	0.466378	0.598767	0.763954	0.0689298	0.0120959	0.0313686	0.275372	0.0429915
cg05124129	0.138233	0.0573256	0.16919	0.254598	0.178345	0.0563596	0.0856678	0.096041	0.361846	0.0786764	0.0697849	0.119689	0.181552	0.115826	0.229026	0.160102	0.272256	0.0244795	0.059291	0.0714631	0.0282053	0.0873874	0.421832	0.705894	0.463884	0.334559	0.51329	0.447509	0.418001	0.0126238	0.33224	0.0165631	0.455003	0.489088	0.113355	0.724964	0.123658	0.017547	0.621247	0.431297	0.517326	0.493262	0.509226	0.582334	0.320254	0.0991086	0.242687	0.112278	0.0713959
cg02277965	0.0902344	0.150103	0.144667	0.0775507	0.0901241	0.163156	0.0820531	0.0706488	0.100609	0.13329	0.174385	0.0542914	0.0542936	0.198671	0.113925	0.130352	0.0700056	0.140904	0.0694666	0.0843028	0.153398	0.104779	0.116436	0.147682	0.138124	0.0684114	0.228095	0.0837779	0.0970089	0.0693394	0.101246	0.0618901	0.0801908	0.116388	0.0527336	0.280954	0.0820073	0.0681244	0.169324	0.066657	0.0804718	0.1306	0.116668	0.238539	0.0520992	0.0564172	0.0769248	0.110562	0.0920335
cg21784036	0.0402358	0.0296331	0.0397282	0.0362427	0.0409429	0.018519	0.0333187	0.0165477	0.13555	0.0289352	0.0272863	0.0302891	0.0551789	0.0342587	0.0462219	0.0487012	0.158157	0.0274697	0.0245138	0.0243736	0.023021	0.0217594	0.202552	0.872856	0.473082	0.437322	0.503091	0.413758	0.323702	0.0221311	0.0257479	0.0156226	0.582452	0.0428266	0.0266358	0.890026	0.0399136	0.0150768	0.635531	0.528675	0.345777	0.50239	0.683798	0.708278	0.0348681	0.0190322	0.0368052	0.021876	0.0345932
cg13509195	0.0435912	0.0224951	0.044018	0.0211212	0.0472244	0.0183037	0.0204366	0.0197784	0.137461	0.0302102	0.025604	0.0301266	0.0699265	0.017714	0.04907	0.0490356	0.142303	0.0233715	0.0263781	0.0233976	0.0178084	0.0205123	0.121219	0.893594	0.48444	0.430059	0.502265	0.338091	0.240687	0.0194065	0.0251638	0.0151725	0.592564	0.0388385	0.0242463	0.911504	0.0372217	0.0214802	0.641369	0.48902	0.404191	0.448369	0.711091	0.684021	0.0517362	0.017581	0.0242922	0.0219002	0.0359006
cg23537193	0.0509547	0.0439157	0.0401471	0.0301176	0.045356	0.0344962	0.0370963	0.0473699	0.0461275	0.04676	0.0441723	0.0366769	0.0222485	0.0374715	0.0549815	0.04763	0.050295	0.0408522	0.0426052	0.0409744	0.0380747	0.0412868	0.0400751	0.541935	0.0676725	0.0494232	0.0339343	0.0391817	0.0507481	0.0293951	0.0383374	0.028311	0.0560433	0.0436396	0.036379	0.721793	0.0340466	0.0330122	0.102724	0.039334	0.0287867	0.0540766	0.0515897	0.545407	0.0455838	0.0410928	0.0346345	0.0568634	0.0331818
cg08162426	0.912945	0.916779	0.94677	0.939751	0.947011	0.945532	0.948502	0.928419	0.886941	0.944272	0.946882	0.954924	0.964431	0.955815	0.94787	0.928011	0.920503	0.921393	0.963031	0.958355	0.950363	0.954047	0.839064	0.161487	0.690877	0.805729	0.851122	0.814929	0.903106	0.89947	0.882989	0.945327	0.689918	0.689586	0.924203	0.707271	0.945507	0.910469	0.450799	0.0821658	0.611683	0.540812	0.568676	0.577718	0.822784	0.897047	0.901325	0.598163	0.932474
cg26510017	0.149008	0.0951315	0.195096	0.206467	0.188648	0.10419	0.151113	0.135354	0.271336	0.0998825	0.0761032	0.127303	0.161047	0.130895	0.168969	0.124179	0.212993	0.0816096	0.124991	0.090536	0.0959379	0.123668	0.416701	0.774294	0.520445	0.320438	0.557743	0.45962	0.424854	0.0918364	0.371055	0.120298	0.517473	0.359154	0.218768	0.703739	0.157657	0.111373	0.619567	0.345261	0.556711	0.463271	0.568106	0.70746	0.285448	0.094952	0.0766691	0.116225	0.146043
cg01963134	0.0436937	0.0295241	0.0401804	0.149638	0.0340004	0.0402185	0.026367	0.0238269	0.211299	0.0321448	0.040315	0.0224449	0.0465912	0.0627116	0.0635868	0.0442105	0.206425	0.0286826	0.0262656	0.0414157	0.0258642	0.0282484	0.385335	0.935947	0.575438	0.127773	0.616019	0.49673	0.410269	0.0253143	0.324601	0.0178435	0.563985	0.569761	0.0344886	0.85874	0.0399037	0.0221176	0.819967	0.127738	0.693276	0.570199	0.771628	0.803442	0.204874	0.0158598	0.0330172	0.0411017	0.0285997
cg23495733	0.0202593	0.0426071	0.0335	0.0688544	0.0223066	0.0521758	0.0179174	0.0209166	0.0522261	0.0228028	0.0453659	0.0220418	0.0142592	0.0640319	0.0295259	0.0375169	0.0398314	0.0232575	0.0174899	0.015858	0.0447302	0.0228188	0.159019	0.812965	0.116943	0.0183776	0.422032	0.0416095	0.249832	0.0212681	0.0444144	0.014308	0.173412	0.109987	0.0175958	0.694592	0.0294212	0.0172301	0.215724	0.459973	0.205481	0.236593	0.531997	0.579267	0.0151172	0.0157815	0.0172546	0.0186904	0.0180909
cg02504280	0.749684	0.834784	0.775996	0.729533	0.792587	0.824272	0.770838	0.714718	0.703532	0.693164	0.816155	0.738281	0.54853	0.728746	0.665273	0.798163	0.732182	0.795881	0.717222	0.685144	0.762739	0.781742	0.586891	0.769426	0.582076	0.533485	0.605518	0.515695	0.56768	0.482497	0.828262	0.34829	0.372264	0.490751	0.55796	0.619206	0.737455	0.494663	0.589008	0.65824	0.298588	0.515662	0.589747	0.562269	0.471536	0.877821	0.397489	0.579729	0.478989
cg19992083	0.788737	0.789853	0.836926	0.860467	0.861609	0.804515	0.848848	0.789431	0.846439	0.790086	0.79364	0.889969	0.839389	0.873148	0.72909	0.774245	0.830583	0.722282	0.859443	0.827477	0.833943	0.766273	0.681923	0.345081	0.71936	0.445542	0.583122	0.429942	0.735952	0.179092	0.675759	0.315054	0.118574	0.665888	0.692711	0.213028	0.881878	0.474744	0.596642	0.720005	0.315297	0.698641	0.772047	0.313458	0.529316	0.773962	0.523975	0.361268	0.607965
cg09141697	0.782049	0.828987	0.64326	0.860089	0.648708	0.843403	0.72429	0.868911	0.762349	0.85459	0.834477	0.839415	0.808098	0.781262	0.701274	0.694705	0.648132	0.869186	0.864764	0.842443	0.79181	0.643928	0.618345	0.155219	0.421927	0.383858	0.441236	0.581782	0.682068	0.452576	0.638732	0.266266	0.602514	0.371579	0.411504	0.866249	0.7164	0.277475	0.441799	0.0471662	0.292802	0.663886	0.264858	0.245316	0.418481	0.796737	0.517106	0.432834	0.313354
cg05101765	0.787334	0.852983	0.779024	0.804579	0.736056	0.828987	0.780205	0.856537	0.775969	0.818342	0.835055	0.797383	0.829889	0.78855	0.755954	0.823751	0.852416	0.817287	0.868433	0.825309	0.751075	0.827136	0.818592	0.26003	0.495826	0.526055	0.58246	0.781041	0.796675	0.800027	0.818186	0.725969	0.638874	0.577027	0.789189	0.856818	0.797415	0.370781	0.779959	0.239423	0.641384	0.75141	0.402499	0.732444	0.804117	0.764113	0.597776	0.671372	0.51615
cg08341323	0.740918	0.849134	0.668113	0.831694	0.687972	0.827947	0.794705	0.813114	0.75185	0.849913	0.822648	0.78801	0.828685	0.775519	0.673621	0.789689	0.673793	0.814462	0.857219	0.712026	0.778963	0.664585	0.653861	0.368882	0.471301	0.439143	0.507993	0.605176	0.784245	0.602452	0.748894	0.382025	0.736978	0.417763	0.401645	0.876347	0.690224	0.354382	0.4911	0.111919	0.318053	0.704841	0.308622	0.407313	0.505188	0.779168	0.710409	0.426869	0.460998
cg12857407	0.937284	0.906538	0.967909	0.958281	0.607809	0.923634	0.968488	0.970842	0.787577	0.929731	0.915421	0.983361	0.852883	0.907834	0.815111	0.945726	0.885647	0.958692	0.974279	0.910793	0.874513	0.589741	0.901725	0.428358	0.455624	0.398473	0.385226	0.953923	0.805506	0.403346	0.967948	0.429209	0.763938	0.590191	0.653799	0.957916	0.907358	0.299749	0.872694	0.0222282	0.443729	0.677413	0.338483	0.281209	0.412804	0.987706	0.439095	0.494433	0.325377
cg06878303	0.946435	0.965831	0.973601	0.981035	0.743662	0.954321	0.981846	0.988713	0.893306	0.961246	0.959158	0.978278	0.937418	0.913429	0.835873	0.97424	0.945101	0.970435	0.982134	0.8919	0.945141	0.791096	0.957856	0.435081	0.641151	0.695187	0.540727	0.976823	0.904278	0.790664	0.984621	0.530567	0.765858	0.737707	0.763642	0.968027	0.967368	0.505672	0.921363	0.526993	0.606751	0.740455	0.514773	0.539938	0.665975	0.986502	0.630541	0.630134	0.512499
cg00157034	0.864999	0.873323	0.896283	0.907043	0.764117	0.92405	0.871031	0.912224	0.79068	0.904401	0.904525	0.922924	0.913178	0.815863	0.744582	0.911628	0.904285	0.864149	0.918179	0.832444	0.89266	0.770726	0.933828	0.131484	0.492211	0.571986	0.477047	0.909093	0.719564	0.825365	0.90601	0.486806	0.59481	0.487797	0.675147	0.929511	0.896186	0.447487	0.313372	0.0760572	0.612134	0.614803	0.263463	0.376539	0.701354	0.923997	0.860728	0.662028	0.471466
cg23403072	0.507134	0.553967	0.542454	0.635056	0.536092	0.524842	0.577615	0.654701	0.465217	0.575599	0.579092	0.636563	0.657504	0.501162	0.431413	0.543736	0.544136	0.559703	0.673573	0.525764	0.492012	0.507477	0.480931	0.25792	0.387447	0.291073	0.294477	0.489014	0.527825	0.401125	0.750716	0.338706	0.233997	0.388931	0.365068	0.665607	0.51068	0.250882	0.325616	0.363553	0.263494	0.312854	0.348081	0.253376	0.388633	0.409779	0.311091	0.322121	0.365702
cg06398236	0.339268	0.621952	0.439274	0.386338	0.375095	0.610122	0.378992	0.341568	0.392385	0.476955	0.550853	0.359367	0.2892	0.64617	0.274873	0.52188	0.273656	0.659248	0.435703	0.421425	0.51921	0.373108	0.310039	0.55673	0.146053	0.239912	0.313762	0.117613	0.272493	0.122066	0.386744	0.117675	0.101482	0.242641	0.138584	0.117206	0.275539	0.117494	0.114387	0.276116	0.241362	0.365702	0.0866804	0.331404	0.186669	0.158845	0.302936	0.27516	0.239189
cg10397389	0.324497	0.772145	0.458437	0.399538	0.287369	0.609658	0.354561	0.33557	0.400223	0.483365	0.636988	0.400753	0.225447	0.706137	0.231607	0.572045	0.176517	0.69543	0.366233	0.456359	0.564913	0.342878	0.309487	0.474944	0.055823	0.15997	0.169464	0.0412062	0.22034	0.0489272	0.360025	0.0334087	0.039915	0.163272	0.0528835	0.0334214	0.244692	0.0437232	0.0574296	0.212551	0.204152	0.233568	0.0412138	0.0598829	0.109372	0.0836251	0.202088	0.244895	0.14906
cg24690709	0.498022	0.794729	0.652419	0.866856	0.664262	0.777314	0.699681	0.801361	0.670976	0.734457	0.745552	0.848596	0.826154	0.786262	0.596372	0.756074	0.279326	0.848514	0.738524	0.758111	0.627211	0.612554	0.763712	0.903671	0.437094	0.78382	0.847703	0.857255	0.567176	0.894423	0.806756	0.870497	0.888697	0.750657	0.823975	0.913402	0.409532	0.897384	0.796929	0.944432	0.859092	0.760792	0.845651	0.858116	0.692925	0.682976	0.770149	0.769734	0.819526
cg07814567	0.737892	0.942929	0.791239	0.580994	0.59674	0.894504	0.579781	0.556368	0.743903	0.752324	0.847885	0.593876	0.313344	0.870027	0.626309	0.824721	0.804191	0.875456	0.61399	0.642579	0.695041	0.555099	0.465578	0.696374	0.583677	0.406241	0.470661	0.0999169	0.593126	0.0753523	0.56274	0.10001	0.0338325	0.35339	0.215574	0.0660628	0.742564	0.0965967	0.255322	0.0497769	0.359826	0.44233	0.151966	0.201976	0.319515	0.394532	0.478797	0.386301	0.326267
cg21614638	0.371244	0.757735	0.537483	0.499257	0.375616	0.638937	0.410221	0.397297	0.490833	0.567108	0.666263	0.445701	0.281695	0.753576	0.31259	0.615967	0.215752	0.751141	0.486464	0.498681	0.597049	0.384793	0.385932	0.516438	0.0993052	0.197751	0.29392	0.0569405	0.283276	0.0953995	0.460211	0.0729923	0.0791637	0.227015	0.0858582	0.0631225	0.27219	0.0629917	0.0821949	0.197481	0.260027	0.348595	0.0631471	0.0913491	0.165966	0.09703	0.273789	0.282492	0.202176
cg14506696	0.335041	0.730062	0.486847	0.41777	0.338996	0.601253	0.378014	0.414604	0.450286	0.495998	0.589581	0.398488	0.235481	0.63914	0.255641	0.602897	0.22975	0.725552	0.408803	0.440288	0.562521	0.349286	0.316602	0.473636	0.118803	0.230628	0.278428	0.063745	0.271422	0.0807606	0.370151	0.0486306	0.0735078	0.195116	0.0703685	0.0737871	0.250982	0.0682066	0.0888273	0.151011	0.244476	0.267363	0.0530499	0.0632494	0.133542	0.111783	0.257422	0.272559	0.178621
cg12001078	0.79328	0.527321	0.743349	0.764983	0.738276	0.546083	0.727947	0.726887	0.694158	0.749769	0.545475	0.721644	0.809716	0.437815	0.807056	0.678226	0.883809	0.559732	0.686954	0.704637	0.594187	0.789758	0.780768	0.438494	0.84665	0.847434	0.594823	0.908965	0.863677	0.602486	0.784607	0.295003	0.794821	0.516262	0.837927	0.93674	0.811588	0.684659	0.896912	0.578855	0.62242	0.66292	0.88534	0.569169	0.882082	0.893822	0.858576	0.733631	0.446443
cg19460095	0.390803	0.665379	0.536194	0.447989	0.425965	0.664015	0.444438	0.479884	0.47523	0.531616	0.691856	0.579373	0.356966	0.644496	0.323967	0.569065	0.313549	0.649689	0.444381	0.427049	0.639487	0.384493	0.381425	0.307463	0.28851	0.501993	0.787716	0.392542	0.304304	0.114611	0.588145	0.146353	0.0517826	0.333752	0.232332	0.350499	0.369009	0.232911	0.474239	0.525568	0.523454	0.360145	0.50037	0.586503	0.262953	0.431567	0.266603	0.403983	0.248781
cg15994604	0.543871	0.650037	0.59537	0.363822	0.517156	0.566334	0.382763	0.380747	0.504139	0.486457	0.54533	0.440912	0.293942	0.596986	0.547251	0.613856	0.482918	0.521301	0.444712	0.415363	0.507941	0.329561	0.306534	0.247577	0.536577	0.242777	0.256397	0.128584	0.356275	0.0520366	0.482141	0.150453	0.0512397	0.199333	0.292009	0.201709	0.575629	0.155908	0.41615	0.215858	0.253184	0.528006	0.365066	0.29083	0.208697	0.393668	0.435287	0.630271	0.223866
cg13084525	0.229843	0.270941	0.31425	0.241305	0.226977	0.340023	0.212381	0.205244	0.248291	0.292113	0.291223	0.321173	0.103246	0.336045	0.234364	0.264922	0.268069	0.302278	0.244944	0.229464	0.304248	0.172598	0.194915	0.0358152	0.111464	0.0963354	0.0761543	0.0411149	0.15612	0.0401734	0.196863	0.0373333	0.0403923	0.0717873	0.0597122	0.0368071	0.239934	0.0559947	0.062515	0.0536573	0.104008	0.125608	0.0756279	0.0924906	0.0704788	0.156361	0.12003	0.131311	0.117351
cg05503887	0.68536	0.841646	0.730662	0.532615	0.651809	0.768813	0.592542	0.570543	0.663245	0.692052	0.768297	0.597549	0.419173	0.787554	0.566421	0.833746	0.707834	0.838639	0.634153	0.625666	0.783817	0.730132	0.450193	0.691125	0.351591	0.442424	0.638509	0.10966	0.511602	0.114365	0.697093	0.0923834	0.0669408	0.335844	0.218378	0.105107	0.593421	0.195867	0.170488	0.0960213	0.475873	0.390379	0.232077	0.302688	0.244203	0.50305	0.402002	0.364907	0.279258
cg11715147	0.927187	0.924738	0.953924	0.941175	0.96128	0.951609	0.92465	0.943548	0.934953	0.955795	0.957014	0.948343	0.961371	0.960795	0.928158	0.9133	0.941984	0.908709	0.947763	0.95875	0.955159	0.95403	0.917948	0.190836	0.934335	0.925558	0.870406	0.945672	0.93867	0.864289	0.895526	0.922348	0.87482	0.933425	0.945586	0.947112	0.945563	0.903077	0.937937	0.895477	0.925784	0.933036	0.932782	0.890488	0.954047	0.934216	0.918348	0.947684	0.928333
cg22235258	0.644798	0.731986	0.721679	0.53045	0.610637	0.732062	0.582927	0.500152	0.684597	0.715411	0.83368	0.533499	0.391853	0.77788	0.590465	0.716719	0.740818	0.735131	0.589013	0.637512	0.855695	0.549391	0.509539	0.0955237	0.369945	0.369227	0.29068	0.141213	0.466393	0.0940218	0.448333	0.0870079	0.0417552	0.403078	0.223498	0.106455	0.628179	0.166834	0.153868	0.0796869	0.337764	0.421342	0.23352	0.30266	0.315841	0.384795	0.47184	0.373133	0.353615
cg18414381	0.50596	0.608667	0.582016	0.490393	0.545542	0.69968	0.506513	0.459781	0.562568	0.611194	0.715472	0.510593	0.325717	0.682608	0.492007	0.541278	0.554898	0.656588	0.481712	0.533735	0.713547	0.440783	0.411667	0.64525	0.300379	0.3596	0.292677	0.0959373	0.415345	0.0939921	0.503083	0.0858188	0.0426956	0.30849	0.173877	0.0730051	0.520999	0.13828	0.129103	0.0632804	0.301586	0.378918	0.16278	0.251176	0.213355	0.378155	0.353901	0.333322	0.277249
cg14022090	0.725007	0.858494	0.803004	0.598649	0.678959	0.899432	0.580339	0.569472	0.672471	0.748921	0.858646	0.557431	0.427617	0.839216	0.635573	0.82807	0.820351	0.850837	0.648056	0.625296	0.912219	0.538819	0.493083	0.578043	0.403895	0.375448	0.336624	0.155316	0.520195	0.152154	0.665932	0.165011	0.0705933	0.357239	0.245724	0.123454	0.733159	0.172826	0.178622	0.0809752	0.401167	0.429602	0.253743	0.357465	0.278067	0.446319	0.498521	0.36858	0.346578
cg18560551	0.780086	0.607621	0.808543	0.5982	0.725177	0.721047	0.546023	0.492582	0.727326	0.642578	0.794539	0.52366	0.466027	0.763062	0.673285	0.710217	0.803828	0.702399	0.567679	0.663873	0.75655	0.697985	0.487296	0.0814711	0.452442	0.612685	0.313149	0.122844	0.465271	0.0739547	0.543566	0.116183	0.06717	0.396329	0.265112	0.0845852	0.763559	0.106342	0.179073	0.115169	0.401386	0.456694	0.19948	0.385187	0.307473	0.591383	0.496402	0.381979	0.300442
cg24097814	0.810184	0.921439	0.86708	0.737238	0.740948	0.936639	0.720301	0.801094	0.771362	0.871967	0.93021	0.849844	0.774807	0.927804	0.728565	0.910175	0.828614	0.91674	0.883958	0.841321	0.912266	0.674859	0.672988	0.349683	0.597911	0.668878	0.562042	0.341165	0.653671	0.633926	0.767283	0.342387	0.194194	0.503786	0.757885	0.733378	0.842799	0.375126	0.270097	0.387387	0.557942	0.468049	0.273643	0.313227	0.360614	0.570379	0.513414	0.482337	0.459325
cg10843343	0.570499	0.464562	0.548169	0.462823	0.476046	0.43698	0.473165	0.397363	0.476764	0.514668	0.537028	0.49666	0.328496	0.558196	0.479853	0.532673	0.510196	0.514055	0.44354	0.508773	0.489009	0.409603	0.444145	0.15776	0.381988	0.376507	0.284091	0.181245	0.389968	0.16727	0.402105	0.204227	0.0918534	0.393584	0.267338	0.187044	0.498803	0.186501	0.189363	0.0981584	0.324832	0.270759	0.212378	0.156622	0.349338	0.397131	0.366676	0.343164	0.358402
cg24504361	0.427945	0.445386	0.48572	0.428942	0.418294	0.380605	0.471988	0.356604	0.442215	0.475779	0.461695	0.455417	0.299581	0.511291	0.384819	0.507264	0.398526	0.476819	0.405421	0.495593	0.467021	0.323151	0.375234	0.0843272	0.218639	0.331535	0.226033	0.0886047	0.327786	0.090485	0.352401	0.0994954	0.074662	0.328546	0.138262	0.129438	0.376832	0.0939225	0.112763	0.0665424	0.228371	0.19308	0.117116	0.119958	0.256022	0.292405	0.315617	0.300768	0.267066
cg17508063	0.737056	0.575788	0.766247	0.643762	0.72273	0.517641	0.726917	0.684639	0.632384	0.602378	0.588294	0.726705	0.581134	0.610692	0.567872	0.606708	0.887841	0.590874	0.744802	0.613503	0.625734	0.662813	0.5993	0.41115	0.642237	0.681832	0.466015	0.532019	0.579219	0.31221	0.533669	0.407285	0.248947	0.572376	0.488997	0.446375	0.783809	0.334371	0.461236	0.408238	0.448668	0.512089	0.506714	0.404452	0.540208	0.565981	0.434565	0.543018	0.538243
cg08094614	0.807222	0.924295	0.834213	0.91082	0.816679	0.853628	0.840015	0.936506	0.871143	0.88965	0.866731	0.932159	0.930096	0.921139	0.835924	0.8567	0.785366	0.857031	0.891775	0.913488	0.911605	0.589291	0.575622	0.339848	0.67276	0.521093	0.652565	0.330471	0.771461	0.850855	0.768976	0.732246	0.631885	0.450547	0.86135	0.850694	0.749622	0.634986	0.680489	0.642227	0.375167	0.786372	0.728573	0.773717	0.473058	0.429719	0.447871	0.790598	0.84955
cg03327403	0.68106	0.457709	0.540332	0.453478	0.608549	0.41364	0.542625	0.405237	0.476591	0.423499	0.593156	0.490277	0.349371	0.454343	0.483966	0.607341	0.519193	0.377038	0.495393	0.558618	0.533011	0.412575	0.326667	0.0963949	0.426532	0.399237	0.206141	0.135734	0.493305	0.095665	0.292791	0.119741	0.0784787	0.356732	0.189001	0.0913885	0.641563	0.0693162	0.111824	0.10643	0.267812	0.277662	0.14881	0.145989	0.261219	0.395557	0.27846	0.258241	0.212056
cg07986666	0.753379	0.546802	0.710756	0.572973	0.68979	0.534728	0.656386	0.489461	0.682765	0.599629	0.617457	0.536191	0.451519	0.619398	0.676433	0.693195	0.833888	0.511658	0.618083	0.696719	0.650804	0.573896	0.535725	0.12407	0.534364	0.494174	0.296841	0.242028	0.530019	0.1151	0.396832	0.133736	0.0581593	0.476659	0.2706	0.170913	0.726911	0.171554	0.26109	0.058082	0.327948	0.405833	0.269805	0.424735	0.399739	0.503224	0.497141	0.426417	0.397591
cg03600605	0.688732	0.478454	0.66362	0.54592	0.660398	0.499271	0.582615	0.495329	0.646637	0.590391	0.563515	0.528854	0.439834	0.621138	0.585845	0.649085	0.817459	0.48439	0.597521	0.654529	0.588526	0.525892	0.473684	0.175477	0.471015	0.423277	0.278855	0.215903	0.473772	0.135004	0.391116	0.152599	0.0945218	0.436046	0.266025	0.19487	0.685454	0.183064	0.226601	0.0757319	0.358173	0.365614	0.224784	0.265317	0.348649	0.416906	0.367032	0.390283	0.380513
cg09425481	0.790089	0.861835	0.864708	0.908973	0.848423	0.840366	0.875146	0.895365	0.819877	0.886774	0.870214	0.933417	0.898942	0.894341	0.792471	0.850761	0.690673	0.894626	0.853869	0.854146	0.907401	0.903574	0.83227	0.548694	0.60464	0.86419	0.467799	0.860722	0.872963	0.865564	0.878126	0.902504	0.799259	0.485574	0.849389	0.930404	0.774103	0.823891	0.666072	0.649648	0.785303	0.673054	0.893876	0.822942	0.73708	0.866506	0.516906	0.82347	0.867468
cg20324165	0.559247	0.419547	0.592325	0.407814	0.575185	0.461116	0.493332	0.395296	0.566581	0.494014	0.560578	0.417316	0.346826	0.514003	0.599203	0.542657	0.61546	0.428652	0.478659	0.566958	0.520668	0.463522	0.445682	0.171386	0.416277	0.3814	0.263727	0.177499	0.44504	0.184628	0.348864	0.156357	0.0964506	0.367592	0.207537	0.244774	0.604249	0.135683	0.223507	0.0799015	0.276439	0.336871	0.219857	0.295898	0.303085	0.361748	0.34885	0.340068	0.322936
cg10046767	0.107115	0.0836646	0.069622	0.0850745	0.0966405	0.0537594	0.102277	0.0523926	0.0830385	0.0745376	0.0738177	0.114465	0.054785	0.110685	0.0922345	0.0690547	0.0715792	0.0567008	0.0862181	0.127743	0.0600933	0.0756902	0.0478608	0.0469344	0.0715166	0.0574396	0.0687483	0.116542	0.0638028	0.0578088	0.064949	0.0720593	0.0580124	0.101461	0.082383	0.0862928	0.0924246	0.0577669	0.0686708	0.0560962	0.0826236	0.0818592	0.104532	0.0820262	0.0658416	0.0307791	0.0695644	0.0767113	0.0863724
cg10624054	0.0254766	0.0307241	0.0332832	0.0246151	0.0621887	0.0167741	0.0399655	0.0149012	0.0310706	0.0507099	0.0279845	0.0206354	0.0124794	0.0258925	0.0352904	0.019092	0.021222	0.015377	0.0158326	0.0433288	0.016806	0.0150998	0.0224251	0.0149922	0.0165153	0.0136755	0.0192073	0.0157725	0.0216127	0.0226903	0.0145791	0.0158791	0.0178357	0.0205542	0.0154513	0.0164547	0.0194053	0.0197438	0.017104	0.0187094	0.0161996	0.0207147	0.0151937	0.0197444	0.0174533	0.0155318	0.0218879	0.0179184	0.0154291
cg00625776	0.132418	0.145235	0.161753	0.126123	0.176181	0.102789	0.138767	0.110242	0.16698	0.166798	0.145174	0.146844	0.0900456	0.150518	0.164788	0.139602	0.14537	0.113649	0.105174	0.177963	0.125996	0.111557	0.102076	0.064231	0.137123	0.0832669	0.0782825	0.0648381	0.108976	0.0630196	0.0859646	0.0792878	0.0438166	0.0853671	0.0623635	0.0658334	0.16801	0.0644998	0.0604186	0.0647471	0.0791508	0.0902538	0.0608578	0.0881402	0.119157	0.0935053	0.113377	0.0812705	0.0870921
cg01835489	0.769719	0.663999	0.722918	0.530337	0.679742	0.640684	0.579236	0.534552	0.698062	0.650586	0.714207	0.55626	0.433491	0.71152	0.673625	0.78512	0.823731	0.650026	0.569667	0.685564	0.708641	0.599679	0.487013	0.194434	0.516146	0.654569	0.418256	0.22755	0.550396	0.234484	0.528366	0.178232	0.0708071	0.469584	0.267573	0.372404	0.756393	0.223327	0.346402	0.0972195	0.402606	0.388583	0.22335	0.250215	0.415869	0.632473	0.411206	0.425241	0.436793
cg21173150	0.897649	0.885123	0.901283	0.898461	0.874363	0.889	0.87818	0.905943	0.868512	0.894099	0.90625	0.880023	0.915796	0.91468	0.875182	0.896735	0.868105	0.913839	0.905296	0.878424	0.91579	0.849055	0.787747	0.711955	0.71931	0.793057	0.583557	0.480809	0.862417	0.740433	0.859256	0.740837	0.49578	0.55594	0.770409	0.830539	0.910394	0.627975	0.718363	0.78668	0.656001	0.748271	0.757934	0.781403	0.78272	0.91018	0.459539	0.768665	0.660421
cg21340733	0.641236	0.445199	0.584055	0.430543	0.599924	0.419773	0.539893	0.406417	0.56885	0.48224	0.486884	0.466067	0.389564	0.486887	0.581828	0.54747	0.692754	0.438046	0.458497	0.516142	0.562654	0.496513	0.387755	0.115355	0.452557	0.435385	0.234021	0.179967	0.489115	0.101891	0.318321	0.119632	0.055744	0.393291	0.206755	0.127737	0.662346	0.153008	0.177391	0.0524022	0.24044	0.260808	0.17613	0.202637	0.288765	0.414811	0.372835	0.333552	0.264263
cg07216425	0.0602319	0.071225	0.0861278	0.0666904	0.0769249	0.057193	0.0640578	0.0635633	0.0677523	0.0931004	0.0729369	0.0672526	0.0372336	0.0613271	0.0828497	0.0688989	0.057697	0.0487282	0.0581776	0.0601692	0.0568692	0.0599346	0.0692505	0.0344443	0.0360735	0.0550314	0.0516858	0.0406932	0.0687233	0.0370337	0.0526528	0.0310263	0.0438838	0.0552044	0.042926	0.0453192	0.0522963	0.0384955	0.0559511	0.042509	0.0434647	0.0414203	0.0347916	0.0549549	0.0395252	0.0386735	0.0511884	0.0593492	0.0373879
cg24773412	0.769869	0.86397	0.850447	0.876055	0.824592	0.887054	0.839667	0.86516	0.792303	0.843625	0.843589	0.842908	0.887952	0.854222	0.789177	0.841859	0.73203	0.814184	0.836352	0.848309	0.876125	0.887938	0.867441	0.762476	0.567474	0.83089	0.767452	0.846112	0.816937	0.557608	0.848516	0.776248	0.809041	0.566376	0.849218	0.871314	0.761669	0.561441	0.861365	0.744301	0.62186	0.688283	0.878425	0.258585	0.907949	0.837768	0.185242	0.792433	0.788857
cg26357344	0.734989	0.902017	0.833743	0.616898	0.661679	0.924191	0.606509	0.591638	0.745711	0.797968	0.913888	0.609501	0.458569	0.921062	0.61915	0.836885	0.701155	0.933751	0.674542	0.750331	0.911714	0.618697	0.563253	0.189868	0.508031	0.541546	0.304644	0.13999	0.525355	0.0654461	0.573351	0.105388	0.0478963	0.433144	0.212709	0.112359	0.699609	0.139547	0.161411	0.05383	0.311417	0.342913	0.312033	0.231722	0.315117	0.413788	0.367161	0.417177	0.372182
cg16729850	0.521294	0.354498	0.48691	0.231507	0.406595	0.455736	0.355178	0.256849	0.387727	0.384307	0.439311	0.296807	0.183167	0.374378	0.429557	0.371137	0.611782	0.319283	0.290529	0.30962	0.477503	0.376871	0.276627	0.0411841	0.411874	0.268869	0.0554333	0.0877659	0.370788	0.0237061	0.233735	0.075496	0.01583	0.289569	0.159509	0.047699	0.550654	0.0470995	0.124352	0.0169478	0.188473	0.229171	0.157783	0.144983	0.187269	0.38422	0.232328	0.178501	0.230272
cg09972881	0.653384	0.456774	0.590989	0.482064	0.581645	0.446544	0.514663	0.416147	0.58866	0.556817	0.532593	0.479975	0.403935	0.543564	0.562248	0.579083	0.725734	0.432504	0.54545	0.570381	0.529594	0.481103	0.440453	0.206381	0.468816	0.415905	0.283177	0.22951	0.45852	0.17918	0.325653	0.205982	0.126428	0.386572	0.300351	0.212646	0.663683	0.204181	0.254112	0.115398	0.330143	0.354131	0.250289	0.257029	0.32986	0.410264	0.354468	0.360647	0.376159
cg07145683	0.160215	0.10185	0.168603	0.108854	0.182892	0.103155	0.137342	0.0901204	0.133864	0.158152	0.105461	0.131012	0.0968513	0.123742	0.117828	0.148348	0.129294	0.0769484	0.0944559	0.178657	0.107348	0.0687856	0.0683877	0.0388608	0.0814675	0.0899179	0.0470272	0.0499423	0.0823604	0.0753299	0.0671387	0.0441988	0.0714024	0.0570544	0.0501172	0.0465251	0.147357	0.0614204	0.0529365	0.0483825	0.0530485	0.0839304	0.0494348	0.078694	0.101851	0.0475831	0.0733352	0.0690101	0.0630991
cg17781464	0.785977	0.840376	0.801619	0.576644	0.67304	0.762375	0.583979	0.560243	0.679779	0.733015	0.801942	0.548321	0.401669	0.780336	0.645006	0.830876	0.8186	0.811087	0.618443	0.647553	0.797312	0.60794	0.526328	0.0656226	0.527135	0.658989	0.209078	0.124962	0.568638	0.0837941	0.580355	0.120271	0.0568017	0.454617	0.256037	0.107873	0.754023	0.11471	0.190727	0.0403789	0.349698	0.315167	0.200369	0.234251	0.309473	0.533485	0.437742	0.407751	0.313412
cg10351914	0.313576	0.20845	0.336117	0.36558	0.407728	0.251059	0.357147	0.327903	0.398413	0.312099	0.248356	0.293478	0.414048	0.285773	0.495212	0.290354	0.409105	0.206435	0.360506	0.350906	0.220975	0.422052	0.446858	0.522294	0.5146	0.304571	0.689522	0.272388	0.407137	0.53657	0.372721	0.622775	0.190946	0.44564	0.341129	0.774175	0.37808	0.386207	0.756748	0.776094	0.489658	0.602301	0.545827	0.633041	0.622565	0.55843	0.563218	0.322784	0.432436
cg13030582	0.356339	0.251447	0.357727	0.363859	0.407764	0.294835	0.349219	0.319569	0.390168	0.35002	0.310856	0.309135	0.401984	0.295161	0.322149	0.306674	0.406041	0.252808	0.403251	0.353041	0.269883	0.410636	0.459904	0.596878	0.500861	0.289452	0.55413	0.264252	0.403328	0.469614	0.354349	0.520194	0.221812	0.452488	0.3317	0.606678	0.372829	0.392131	0.681278	0.771877	0.455156	0.549404	0.5027	0.594453	0.591155	0.512552	0.532032	0.318951	0.428458
cg25216196	0.326016	0.178691	0.305455	0.321441	0.366947	0.216462	0.299703	0.247322	0.391745	0.309274	0.244117	0.230254	0.332996	0.222455	0.451933	0.23523	0.383485	0.173231	0.300422	0.302272	0.205759	0.440393	0.350379	0.46987	0.501301	0.387455	0.501039	0.145269	0.335382	0.454024	0.335766	0.561461	0.198789	0.395781	0.240348	0.398618	0.351015	0.312111	0.73233	0.656885	0.493715	0.533452	0.519052	0.596105	0.551407	0.531782	0.505107	0.256045	0.311215
cg19169154	0.464893	0.314632	0.412073	0.446865	0.547893	0.377715	0.419273	0.475795	0.44162	0.419292	0.414548	0.491487	0.577635	0.393336	0.460211	0.412224	0.512157	0.31328	0.463384	0.507817	0.375968	0.536165	0.550099	0.701842	0.610439	0.491687	0.683609	0.696524	0.440135	0.497532	0.347556	0.317733	0.431271	0.548843	0.686934	0.763066	0.497148	0.408059	0.584365	0.47539	0.479708	0.555838	0.640266	0.471116	0.486237	0.578934	0.439538	0.390711	0.340411
cg15119221	0.35263	0.209111	0.359058	0.501329	0.399726	0.278028	0.384006	0.456564	0.442921	0.384533	0.233462	0.408947	0.553361	0.281081	0.557021	0.327949	0.452215	0.189435	0.459332	0.439322	0.245066	0.492847	0.561146	0.853311	0.556952	0.240866	0.854475	0.301803	0.499301	0.598611	0.430177	0.76265	0.746622	0.485095	0.375492	0.861478	0.441201	0.656016	0.815009	0.90326	0.555226	0.717967	0.718094	0.798876	0.767828	0.616002	0.633621	0.328944	0.575347
cg09606564	0.303427	0.147915	0.337607	0.439097	0.340844	0.184575	0.384327	0.335651	0.400192	0.393054	0.165214	0.24349	0.422113	0.196488	0.515726	0.275328	0.375879	0.0948143	0.36435	0.340606	0.175053	0.479519	0.448699	0.418425	0.555924	0.343183	0.638547	0.0634599	0.381806	0.466117	0.350164	0.703532	0.641965	0.365173	0.323135	0.413914	0.384433	0.544883	0.841309	0.910021	0.549647	0.648621	0.690197	0.80934	0.689781	0.552473	0.559951	0.425805	0.404441
cg07727884	0.293207	0.162161	0.284734	0.325783	0.392063	0.210816	0.314978	0.270288	0.364115	0.287931	0.218109	0.278109	0.329329	0.219063	0.433715	0.236026	0.397489	0.160122	0.297637	0.3473	0.204077	0.452886	0.393178	0.518401	0.485649	0.376965	0.504716	0.167183	0.319479	0.48492	0.382552	0.596349	0.384284	0.374291	0.307762	0.485168	0.352513	0.296034	0.730214	0.764014	0.454888	0.539584	0.476408	0.568105	0.577796	0.528228	0.447283	0.275972	0.328489
cg00192882	0.473235	0.277517	0.445467	0.47818	0.534497	0.31664	0.467364	0.453146	0.464485	0.417036	0.356612	0.456946	0.538865	0.316249	0.639567	0.358714	0.524368	0.268929	0.443947	0.460069	0.30843	0.436503	0.348219	0.699761	0.491142	0.303557	0.692928	0.196783	0.492634	0.537331	0.294968	0.569414	0.297554	0.259717	0.406786	0.557337	0.537316	0.57773	0.600965	0.711001	0.447149	0.625321	0.636612	0.618966	0.515427	0.661401	0.530225	0.434709	0.451613
cg06997997	0.712657	0.417631	0.655673	0.705181	0.795174	0.530973	0.761754	0.733409	0.715357	0.662195	0.602281	0.734036	0.839235	0.477767	0.785088	0.577225	0.820597	0.469097	0.70521	0.711799	0.593952	0.804417	0.806189	0.926775	0.905011	0.822308	0.923866	0.913641	0.844801	0.828404	0.654574	0.930293	0.916256	0.834081	0.883526	0.942985	0.813446	0.852593	0.914899	0.9121	0.849579	0.900453	0.927489	0.915344	0.869449	0.885477	0.843731	0.856223	0.846332
cg20431135	0.274692	0.210331	0.248307	0.466542	0.377819	0.194814	0.368498	0.367391	0.372367	0.336448	0.221596	0.346434	0.545594	0.259788	0.479951	0.266249	0.360857	0.206387	0.447693	0.408592	0.217568	0.448107	0.420803	0.804002	0.511005	0.203809	0.820744	0.204224	0.416164	0.526249	0.347854	0.621751	0.483286	0.40842	0.289287	0.811318	0.356794	0.538625	0.841676	0.901113	0.565265	0.622873	0.725336	0.789294	0.751663	0.579375	0.574429	0.284019	0.503103
cg20331595	0.0325194	0.0287337	0.0297995	0.0659187	0.0614329	0.0295322	0.0335174	0.0515759	0.046589	0.0363495	0.0335187	0.0285445	0.0324464	0.0248735	0.039318	0.0336662	0.0369858	0.0271386	0.0760678	0.0343176	0.0255257	0.0323605	0.215799	0.0262475	0.037371	0.360197	0.0434	0.778026	0.235512	0.0444537	0.316807	0.0288426	0.560033	0.313678	0.0309168	0.846386	0.0603751	0.0366649	0.731994	0.0262012	0.0282122	0.137402	0.631931	0.376348	0.0276043	0.202927	0.165444	0.0498175	0.257554
cg09160216	0.102061	0.11159	0.107582	0.0923004	0.099497	0.129583	0.109753	0.116353	0.161243	0.129406	0.127638	0.0931779	0.0909567	0.109193	0.124266	0.143335	0.0855913	0.152035	0.0935963	0.124484	0.138574	0.108621	0.104804	0.0683803	0.179597	0.0913814	0.232111	0.0785807	0.144808	0.10281	0.0633655	0.07883	0.0867679	0.087159	0.0690377	0.0878209	0.0882126	0.106033	0.0773776	0.140752	0.211389	0.118735	0.129282	0.114484	0.0682963	0.0736515	0.0932267	0.113578	0.120771
cg08713365	0.123628	0.0848363	0.0717349	0.264205	0.17154	0.0723124	0.178634	0.23967	0.16499	0.0820375	0.0667501	0.102999	0.246922	0.0516909	0.134949	0.139967	0.111916	0.0636624	0.342138	0.113083	0.0584519	0.105188	0.454263	0.0536584	0.111197	0.639547	0.0557146	0.842793	0.538491	0.327782	0.566021	0.0734445	0.544097	0.544347	0.105963	0.915945	0.281226	0.0630931	0.830323	0.0706558	0.105735	0.412733	0.750599	0.720041	0.0523811	0.513506	0.57718	0.0797431	0.437954
cg23202545	0.736874	0.756283	0.821188	0.775005	0.658497	0.807055	0.828587	0.794343	0.754601	0.811977	0.799772	0.820008	0.834596	0.811111	0.798762	0.776484	0.820729	0.739723	0.807826	0.812001	0.801927	0.774071	0.653559	0.561646	0.776262	0.612179	0.794649	0.596755	0.710433	0.421712	0.744543	0.510353	0.46302	0.446686	0.741423	0.558883	0.783541	0.496538	0.589356	0.790594	0.756016	0.738498	0.356194	0.63816	0.719791	0.816534	0.709692	0.482921	0.430326
cg21207028	0.117923	0.0760064	0.0773173	0.204637	0.179101	0.048874	0.116928	0.20605	0.202085	0.0875058	0.0629432	0.0702332	0.187576	0.0695863	0.115064	0.0723294	0.0944167	0.0358968	0.315005	0.112943	0.122924	0.0908285	0.348371	0.219529	0.110287	0.550343	0.0508464	0.850037	0.48974	0.235674	0.566336	0.0417026	0.559388	0.569167	0.0862884	0.932731	0.21403	0.0515577	0.847618	0.0643014	0.0744128	0.339392	0.698454	0.828606	0.0541093	0.425877	0.530764	0.0785933	0.38877
cg10839041	0.0458155	0.0287544	0.0429201	0.0407572	0.0374225	0.0291208	0.0305787	0.0374349	0.0477105	0.0458911	0.0471945	0.040179	0.0331143	0.0441642	0.0359746	0.0380441	0.0396478	0.0287384	0.0423725	0.0401854	0.0578987	0.0432809	0.0470181	0.0225661	0.0471769	0.0262635	0.0384379	0.0295837	0.0268139	0.0263262	0.03929	0.0319601	0.0294588	0.0386449	0.0294959	0.0299419	0.0478128	0.0341512	0.0414741	0.0465494	0.0340279	0.0386976	0.0296291	0.0405324	0.0278512	0.0258664	0.0392728	0.040866	0.0273792
cg07611334	0.101967	0.0697461	0.0716236	0.105683	0.0974104	0.0565562	0.124459	0.1152	0.106634	0.0862605	0.0858417	0.0781064	0.0896359	0.115907	0.0917607	0.0826468	0.104408	0.0605801	0.283693	0.0644775	0.0563434	0.0738638	0.206074	0.0442455	0.107044	0.267567	0.0679929	0.706791	0.41325	0.0464994	0.424588	0.0547667	0.400619	0.460701	0.0688903	0.800049	0.191035	0.0592669	0.676727	0.0657177	0.0606596	0.295395	0.463586	0.393516	0.0299364	0.396844	0.20651	0.0795563	0.201544
cg24657604	0.0370965	0.0250853	0.0321711	0.0261994	0.0307988	0.0257247	0.0233134	0.0255664	0.0304454	0.0297183	0.0300069	0.024768	0.0175213	0.026085	0.0290563	0.0298579	0.0248616	0.0317042	0.022169	0.0245904	0.0256709	0.0382551	0.0298791	0.0216168	0.0237012	0.0247705	0.0255433	0.0276771	0.026568	0.0251204	0.0201257	0.017529	0.0211522	0.0234775	0.0235898	0.0225509	0.0232553	0.0265778	0.0309459	0.0363759	0.0318815	0.0330701	0.0325455	0.0307717	0.019586	0.0290244	0.0290963	0.0300099	0.0243857
cg11065015	0.640914	0.4328	0.498782	0.568945	0.63998	0.498479	0.492946	0.595128	0.550964	0.53802	0.476038	0.504406	0.624968	0.418644	0.630326	0.513976	0.696573	0.377344	0.551349	0.556488	0.507466	0.569022	0.641678	0.740511	0.695387	0.642899	0.789644	0.667186	0.683003	0.601425	0.575946	0.446896	0.567808	0.585378	0.541413	0.828491	0.669158	0.504259	0.822595	0.747654	0.570935	0.698677	0.855436	0.793179	0.6108	0.802866	0.727168	0.628255	0.57922
cg00690311	0.0533144	0.0473636	0.0672831	0.0425584	0.044881	0.0469955	0.04437	0.05625	0.0587613	0.0664738	0.0556107	0.0562606	0.0334419	0.041509	0.0553494	0.0570475	0.0440746	0.033325	0.0492493	0.0549896	0.0415293	0.0495052	0.0441078	0.0297682	0.0402666	0.0267483	0.0325232	0.0482647	0.0431498	0.0510409	0.0371568	0.0431843	0.0406273	0.0411922	0.0346135	0.0469563	0.0507618	0.0430087	0.0489957	0.46881	0.0621545	0.0506046	0.0443468	0.0504116	0.0366313	0.0377322	0.0470227	0.0349814	0.0416437
cg12686317	0.0428314	0.014592	0.0172277	0.0141697	0.0256598	0.0140092	0.0159524	0.00977183	0.0246626	0.017219	0.0157398	0.0145382	0.0128111	0.0151815	0.22135	0.0187869	0.016204	0.0154157	0.0120605	0.016944	0.0166638	0.0153606	0.0325765	0.0141946	0.184631	0.508449	0.0184497	0.384798	0.352588	0.0136959	0.0151707	0.0114346	0.1628	0.0180435	0.156675	0.132444	0.0265783	0.0148757	0.0304932	0.71733	0.0131418	0.0198355	0.0332858	0.145658	0.0101285	0.28908	0.0193734	0.0169183	0.0182455
cg25902187	0.111852	0.0331407	0.031645	0.0309529	0.0560718	0.0271856	0.026931	0.0324351	0.0513324	0.0229019	0.0306415	0.0252895	0.0273162	0.0294024	0.431742	0.030877	0.0410472	0.0268202	0.0373598	0.034201	0.0195745	0.0296247	0.0432937	0.112756	0.305964	0.551866	0.0502418	0.925395	0.430102	0.0200071	0.38682	0.0213401	0.718034	0.0399376	0.54051	0.821947	0.0595907	0.0286257	0.546474	0.874918	0.0318997	0.216528	0.2977	0.811587	0.0346966	0.646161	0.0311861	0.0293357	0.0669452
cg23412777	0.781487	0.748293	0.853624	0.702566	0.817151	0.836429	0.849751	0.68553	0.824839	0.786668	0.8277	0.734302	0.791612	0.801019	0.918102	0.804528	0.894201	0.835593	0.668518	0.783838	0.812198	0.850754	0.779852	0.875532	0.920675	0.937163	0.912531	0.863173	0.883334	0.931797	0.843029	0.828611	0.717372	0.827674	0.789066	0.940387	0.853566	0.732385	0.928464	0.564976	0.916247	0.913328	0.931608	0.93042	0.844571	0.945513	0.911756	0.817593	0.88583
cg23483572	0.104824	0.0590727	0.0728163	0.0772005	0.105573	0.0804141	0.0630859	0.0808508	0.0611287	0.059017	0.0688361	0.0617862	0.0964781	0.0575116	0.206614	0.0643751	0.139011	0.0871893	0.0758155	0.0573528	0.0644692	0.067005	0.0759982	0.0784249	0.0589733	0.156899	0.173554	0.0489129	0.0985083	0.0363425	0.0674945	0.0525326	0.0367311	0.0713261	0.0434507	0.0454546	0.144629	0.0450731	0.0374219	0.332931	0.0688074	0.0572644	0.0733354	0.390025	0.401594	0.121235	0.0449584	0.0617712	0.0715639
cg13878116	0.884887	0.884281	0.926725	0.83232	0.903258	0.915802	0.926204	0.858127	0.839157	0.852889	0.926764	0.914114	0.913802	0.847311	0.93006	0.890619	0.905858	0.921546	0.82245	0.8416	0.916441	0.934009	0.909467	0.944275	0.910707	0.884337	0.902218	0.923368	0.920748	0.934933	0.910356	0.871593	0.94979	0.899504	0.932029	0.946355	0.933817	0.917169	0.92611	0.942823	0.904683	0.936435	0.913568	0.877651	0.887304	0.904644	0.91973	0.923599	0.920925
cg11480800	0.290566	0.0621541	0.166103	0.166939	0.377423	0.109209	0.130322	0.162927	0.163418	0.128008	0.150555	0.0887601	0.144025	0.123629	0.475203	0.15126	0.237379	0.0889053	0.08273	0.156949	0.0697619	0.120312	0.239204	0.111873	0.501681	0.592802	0.128107	0.838616	0.425219	0.0412715	0.367455	0.0643744	0.652811	0.0951632	0.349609	0.677869	0.266861	0.0722725	0.506854	0.936415	0.0803964	0.394607	0.4547	0.79562	0.282523	0.545584	0.114433	0.140026	0.639641
cg23030278	0.148548	0.0462552	0.108678	0.140716	0.233215	0.0779696	0.0960895	0.0880021	0.0969331	0.0557893	0.0705907	0.0587847	0.104212	0.0811848	0.378833	0.104139	0.128222	0.096682	0.105659	0.100572	0.0329526	0.0465654	0.224742	0.0465387	0.31544	0.383431	0.14968	0.756449	0.290305	0.0267053	0.259451	0.0658688	0.557424	0.0444608	0.370109	0.63581	0.225405	0.0569374	0.364867	0.892017	0.0560432	0.266137	0.390356	0.658077	0.118568	0.328321	0.0676321	0.105237	0.497048
cg26423876	0.0748507	0.0600828	0.0672449	0.0679036	0.0683991	0.0573478	0.0599404	0.0551606	0.0812306	0.0675303	0.0766529	0.0633777	0.0554051	0.0563851	0.103825	0.0741439	0.062547	0.0600314	0.0508151	0.0669126	0.0605938	0.0698213	0.074166	0.0369806	0.0682862	0.08779	0.0547017	0.05115	0.0645612	0.048701	0.0463936	0.0528866	0.0468709	0.0593314	0.0486179	0.0651067	0.077043	0.0493356	0.0655288	0.38702	0.0489492	0.0717425	0.0727451	0.0721441	0.0347063	0.0502163	0.071891	0.0726869	0.0682296
cg09275667	0.197154	0.0870984	0.162526	0.153206	0.298837	0.150986	0.139988	0.141218	0.153534	0.154282	0.152638	0.125607	0.147702	0.134898	0.412267	0.139678	0.164893	0.146503	0.147447	0.155395	0.122048	0.115575	0.222559	0.0853493	0.393962	0.333107	0.198684	0.732035	0.310809	0.0713434	0.338124	0.119145	0.381008	0.104699	0.40458	0.425553	0.203622	0.0878347	0.408712	0.644185	0.0772619	0.332577	0.465799	0.666386	0.119505	0.444763	0.0986117	0.138818	0.449554
cg06364757	0.228695	0.112411	0.141811	0.174206	0.332099	0.164721	0.119081	0.117704	0.219309	0.230536	0.146892	0.103317	0.181885	0.173071	0.308937	0.150722	0.235311	0.0763463	0.118036	0.219018	0.183503	0.103382	0.274242	0.19389	0.352785	0.296154	0.381104	0.613943	0.31308	0.0908046	0.258441	0.146993	0.7006	0.0902582	0.505437	0.597569	0.213851	0.127783	0.518569	0.625539	0.213801	0.347401	0.375156	0.671437	0.163674	0.417747	0.204234	0.199564	0.383203
cg22510134	0.852769	0.736209	0.865294	0.752162	0.905923	0.860458	0.913992	0.804043	0.862861	0.829912	0.917679	0.856466	0.850406	0.81172	0.87725	0.821969	0.907085	0.856389	0.748097	0.860587	0.816564	0.902578	0.895691	0.899932	0.888226	0.862238	0.896791	0.868014	0.885989	0.900137	0.879704	0.8305	0.874969	0.864062	0.914419	0.934928	0.924666	0.902996	0.884466	0.772722	0.888419	0.923993	0.897918	0.863516	0.871305	0.898521	0.932443	0.907015	0.912919
cg17841803	0.214075	0.0544338	0.14505	0.154523	0.28072	0.126239	0.118126	0.115132	0.151879	0.175163	0.172196	0.11796	0.1148	0.122983	0.381161	0.143253	0.162087	0.159948	0.101897	0.131139	0.0996359	0.0974224	0.227097	0.0860317	0.355318	0.175331	0.22675	0.749366	0.30668	0.0527034	0.293982	0.0935882	0.454765	0.0646492	0.448369	0.510883	0.234485	0.0665533	0.424576	0.6633	0.0768017	0.295654	0.374922	0.656102	0.108517	0.467593	0.130695	0.119871	0.389716
cg19850348	0.0822799	0.0236694	0.0239434	0.0214911	0.0885912	0.0159581	0.0222082	0.0169641	0.0241194	0.0261348	0.0255451	0.0226628	0.0166761	0.0243387	0.34708	0.0277795	0.0175693	0.0230543	0.0214723	0.026557	0.0179255	0.018725	0.030263	0.0170848	0.219526	0.464088	0.0288764	0.840117	0.391732	0.017861	0.181027	0.014664	0.568117	0.0219991	0.191938	0.578339	0.0330875	0.0173974	0.422134	0.939222	0.0178693	0.107446	0.210454	0.655024	0.0169217	0.470691	0.0228653	0.0165945	0.157507
cg17147728	0.0336432	0.0357581	0.0273373	0.0223902	0.0189557	0.0306235	0.027778	0.0329231	0.049911	0.0364295	0.030759	0.0259063	0.0195532	0.0322821	0.0375272	0.0357273	0.0187732	0.0323442	0.0246376	0.0396777	0.0267229	0.0373785	0.0304153	0.0195247	0.0301159	0.0186533	0.0456243	0.0252669	0.0348835	0.0312438	0.0201299	0.0255195	0.0258872	0.0376396	0.0255906	0.0331291	0.033017	0.0199969	0.0319485	0.225734	0.0368339	0.0370972	0.0279845	0.0376655	0.0241312	0.0187809	0.0332389	0.0205244	0.0257804
cg14319451	0.297129	0.144214	0.266108	0.205636	0.282408	0.197462	0.220423	0.222908	0.387475	0.252321	0.19549	0.236834	0.322191	0.125502	0.450685	0.269646	0.382584	0.1403	0.207022	0.344824	0.138281	0.37922	0.256625	0.393631	0.458201	0.311689	0.18725	0.14951	0.271468	0.127149	0.18188	0.133035	0.20957	0.351361	0.192119	0.125061	0.438609	0.287561	0.330448	0.177982	0.400358	0.356587	0.170432	0.278681	0.243826	0.338533	0.27179	0.195728	0.16693
cg11797099	0.763139	0.806813	0.826962	0.868587	0.806389	0.77305	0.704966	0.841359	0.853478	0.837174	0.83834	0.88773	0.871233	0.84009	0.710278	0.810046	0.777034	0.849715	0.822929	0.8432	0.766562	0.816155	0.814843	0.799496	0.807471	0.921008	0.815276	0.882451	0.682069	0.519324	0.850909	0.64814	0.79987	0.775156	0.804847	0.875546	0.793643	0.670848	0.907832	0.901117	0.792669	0.858877	0.859905	0.727991	0.836468	0.80418	0.685244	0.76361	0.5881
cg04850017	0.505545	0.376578	0.501975	0.382042	0.512659	0.46536	0.383981	0.395213	0.426113	0.503439	0.466128	0.433976	0.417422	0.421657	0.549055	0.441626	0.483219	0.328198	0.478187	0.462297	0.468673	0.401407	0.391813	0.677152	0.653627	0.548687	0.429477	0.395555	0.354479	0.408527	0.383543	0.330948	0.252816	0.403191	0.404687	0.636581	0.528146	0.155568	0.655217	0.523536	0.465324	0.507535	0.342828	0.528621	0.457006	0.591281	0.309303	0.360988	0.322665
cg10349758	0.0657254	0.0301558	0.0486434	0.0506532	0.0478998	0.0394853	0.0461021	0.0649781	0.0500083	0.0436276	0.042562	0.0404562	0.050299	0.0346819	0.0629529	0.0292466	0.056388	0.0263033	0.0448343	0.0411144	0.0320088	0.0594314	0.0779794	0.116823	0.0278262	0.0721285	0.0612818	0.077308	0.0480787	0.0331067	0.105045	0.0400879	0.0622045	0.050374	0.0375334	0.0547714	0.0590156	0.0298425	0.0522311	0.047108	0.0427482	0.0497781	0.0818684	0.0580883	0.0577228	0.0622636	0.0275097	0.0490685	0.0735524
cg23957915	0.0531513	0.0334796	0.0443473	0.0597933	0.066015	0.0491753	0.0495593	0.0504676	0.0391783	0.0347563	0.0425317	0.0493609	0.0427316	0.044293	0.0715026	0.0325119	0.0611722	0.0403363	0.0570144	0.0356851	0.0399866	0.0676711	0.0580823	0.0445543	0.0668065	0.0630049	0.0853408	0.143922	0.0402215	0.0501588	0.0480134	0.0396087	0.0559003	0.0803701	0.0730559	0.160273	0.0528339	0.0369092	0.10303	0.0706723	0.0836006	0.0464953	0.0653887	0.0556295	0.0590976	0.0755763	0.0307245	0.0506848	0.0432481
cg13802364	0.0418051	0.0312542	0.0445305	0.0396527	0.0509222	0.0289954	0.0434296	0.0328398	0.0354966	0.0445279	0.0448123	0.0528138	0.0305135	0.0446941	0.0557246	0.0468616	0.0432993	0.0317451	0.0413166	0.0428413	0.035646	0.0343027	0.0495721	0.0226428	0.042001	0.0520116	0.0614896	0.0350352	0.0333605	0.0222562	0.0349636	0.0253985	0.0278072	0.0389583	0.0383441	0.0303995	0.047246	0.0442397	0.0401491	0.0295248	0.0344098	0.0468701	0.067977	0.0725498	0.0287306	0.0429775	0.037887	0.0402897	0.0426103
cg22619810	0.976949	0.960561	0.977103	0.983089	0.977675	0.968866	0.978674	0.975887	0.967556	0.963062	0.96825	0.980236	0.982059	0.970768	0.971772	0.959828	0.984231	0.964989	0.980381	0.97204	0.970772	0.979799	0.97757	0.982763	0.974804	0.978716	0.96283	0.976519	0.958822	0.96722	0.97286	0.967643	0.97442	0.974423	0.980084	0.980544	0.975366	0.951135	0.975609	0.96151	0.971533	0.965599	0.98155	0.962386	0.984108	0.975032	0.960501	0.967528	0.975159
cg27470027	0.213794	0.192982	0.166876	0.212848	0.170429	0.201878	0.153486	0.121057	0.262304	0.239575	0.224823	0.166816	0.0712617	0.284161	0.274464	0.19181	0.111518	0.212924	0.0982821	0.24057	0.207276	0.185929	0.239242	0.109445	0.303183	0.0352615	0.340218	0.207814	0.230479	0.0997182	0.0634975	0.0912325	0.126778	0.16998	0.165066	0.322217	0.264116	0.168326	0.226564	0.180763	0.155491	0.340387	0.224849	0.223616	0.071292	0.133659	0.14112	0.104635	0.123745
cg03790745	0.97624	0.95541	0.974262	0.983289	0.97362	0.968717	0.977381	0.979704	0.960984	0.97037	0.963169	0.980753	0.984386	0.969002	0.973631	0.96623	0.98275	0.950466	0.978543	0.974899	0.967464	0.97993	0.979568	0.981586	0.977959	0.984578	0.961454	0.97682	0.952679	0.959449	0.978823	0.974677	0.977965	0.977497	0.978023	0.978517	0.978054	0.965182	0.976114	0.955323	0.977317	0.969338	0.981976	0.959919	0.98451	0.978899	0.965679	0.976201	0.979551
cg06007678	0.766575	0.782727	0.794052	0.75656	0.782776	0.831644	0.634894	0.76199	0.740559	0.778984	0.805366	0.792841	0.776102	0.82612	0.722913	0.776975	0.783773	0.733717	0.824743	0.771437	0.824193	0.776892	0.662255	0.608786	0.784038	0.674176	0.713141	0.659752	0.569665	0.703062	0.678064	0.503075	0.652107	0.555691	0.598901	0.777492	0.766374	0.469902	0.804831	0.86453	0.515509	0.756263	0.719028	0.712509	0.562275	0.789561	0.506202	0.429691	0.440569
cg24829313	0.210815	0.204485	0.23126	0.242613	0.162789	0.196608	0.20167	0.139688	0.274928	0.246704	0.319276	0.234704	0.101882	0.276512	0.325781	0.185251	0.189446	0.192745	0.138769	0.303423	0.187751	0.254485	0.218931	0.193831	0.263983	0.078656	0.304761	0.270764	0.224392	0.0630605	0.0742079	0.1427	0.131611	0.183894	0.164394	0.322387	0.293081	0.177887	0.205648	0.267742	0.107839	0.37795	0.220704	0.260391	0.131752	0.123429	0.15482	0.163727	0.168396
cg21083175	0.838094	0.802736	0.804398	0.856151	0.844421	0.749347	0.793851	0.82983	0.789097	0.800375	0.775227	0.77639	0.867005	0.766922	0.775704	0.80616	0.798726	0.768662	0.810854	0.802359	0.741815	0.837576	0.804777	0.667615	0.679408	0.877224	0.745012	0.741708	0.64449	0.647336	0.815021	0.534209	0.757072	0.656743	0.876971	0.927538	0.813728	0.61542	0.751733	0.928571	0.687231	0.858987	0.86206	0.689209	0.709875	0.90603	0.643457	0.71558	0.590028
cg12527260	0.244258	0.122064	0.228977	0.151241	0.223626	0.148558	0.1432	0.168861	0.188575	0.190515	0.136993	0.154891	0.161958	0.161902	0.270406	0.161401	0.188224	0.0768027	0.173768	0.157008	0.169709	0.179111	0.188254	0.133463	0.185114	0.154413	0.154463	0.108052	0.139452	0.0890826	0.162824	0.120192	0.0844537	0.175141	0.148085	0.148483	0.246968	0.100719	0.155261	0.144141	0.215872	0.191481	0.145154	0.191793	0.177626	0.462178	0.155006	0.144141	0.121559
cg16705665	0.0212361	0.0227483	0.0221261	0.0196966	0.0173058	0.0221575	0.0204145	0.0187685	0.0324805	0.0303028	0.0330556	0.0228812	0.0171858	0.0290306	0.0421708	0.0239822	0.0156055	0.0237617	0.0184085	0.0317179	0.0227224	0.0242824	0.0225255	0.0193637	0.0223817	0.0837105	0.0362797	0.0232379	0.0267337	0.0164369	0.0185219	0.0163297	0.0189499	0.0267859	0.0216489	0.020974	0.0230026	0.020157	0.0270366	0.0241808	0.0199425	0.0375675	0.0295064	0.0274541	0.0183853	0.0161028	0.0275484	0.0171813	0.0188607
cg23499956	0.420762	0.314324	0.412825	0.315835	0.437494	0.349668	0.435461	0.28004	0.40512	0.373856	0.418549	0.293973	0.264175	0.37242	0.400747	0.354237	0.509624	0.325513	0.350178	0.379727	0.43049	0.380487	0.231785	0.6074	0.409942	0.283437	0.767637	0.109381	0.341928	0.106482	0.279553	0.116974	0.0919323	0.227641	0.20788	0.141825	0.456172	0.163399	0.155825	0.0729212	0.189452	0.406376	0.561248	0.778341	0.232463	0.321992	0.300339	0.421603	0.249232
cg04990202	0.660319	0.708771	0.699604	0.38196	0.506179	0.719815	0.435487	0.508468	0.574312	0.599857	0.717733	0.374377	0.388553	0.680862	0.492272	0.628373	0.682346	0.639421	0.629148	0.378437	0.641745	0.430797	0.233122	0.0793218	0.497316	0.266302	0.185601	0.0634569	0.332576	0.029638	0.397141	0.0397102	0.042097	0.173483	0.171553	0.0903785	0.703442	0.101102	0.0971496	0.0412875	0.208811	0.261161	0.465471	0.22248	0.164122	0.341555	0.160511	0.138799	0.124217
cg23851011	0.737568	0.833903	0.822273	0.609341	0.69754	0.824456	0.60605	0.565141	0.716901	0.679932	0.837996	0.623601	0.535437	0.776767	0.703236	0.830867	0.811413	0.771086	0.621342	0.695801	0.798901	0.637609	0.447147	0.758561	0.665106	0.50149	0.82061	0.219759	0.561848	0.0876688	0.605235	0.160456	0.0765558	0.264968	0.401924	0.444303	0.785214	0.34325	0.233676	0.264333	0.38397	0.543678	0.528551	0.844813	0.290277	0.496316	0.448478	0.396934	0.308318
cg19255608	0.581348	0.563933	0.581043	0.431682	0.509816	0.602049	0.415978	0.408389	0.52455	0.494521	0.591746	0.42114	0.383925	0.57917	0.540314	0.574953	0.639752	0.532529	0.514503	0.450446	0.553689	0.466171	0.307677	0.135947	0.515898	0.337217	0.291629	0.100878	0.405563	0.0787593	0.429084	0.135942	0.0495648	0.214747	0.2736	0.145901	0.653927	0.102992	0.171395	0.0584984	0.22878	0.333697	0.507829	0.41133	0.256549	0.406697	0.294142	0.297143	0.19819
cg06213626	0.912528	0.922449	0.93257	0.913773	0.894778	0.926494	0.908289	0.922241	0.910281	0.926685	0.927804	0.926295	0.877214	0.937006	0.796326	0.920157	0.915336	0.916966	0.908644	0.909083	0.932681	0.88025	0.623029	0.935149	0.914114	0.881834	0.943182	0.757997	0.781474	0.761924	0.852092	0.59159	0.618748	0.514326	0.804422	0.90906	0.922564	0.896604	0.879493	0.761106	0.901816	0.879205	0.894968	0.932393	0.688352	0.838628	0.447204	0.845918	0.41985
cg11820824	0.746359	0.854217	0.808159	0.571155	0.68658	0.845355	0.531667	0.629211	0.685639	0.726395	0.85362	0.572447	0.477621	0.77112	0.753464	0.692655	0.865482	0.72105	0.634247	0.641991	0.789422	0.646899	0.353723	0.161653	0.632624	0.485934	0.401712	0.104346	0.566383	0.063706	0.599024	0.153262	0.074841	0.186269	0.327167	0.181529	0.835442	0.154277	0.166419	0.106017	0.265429	0.525601	0.79312	0.44762	0.313678	0.540453	0.321204	0.312774	0.243063
cg07910075	0.654112	0.743651	0.70494	0.460469	0.59844	0.76006	0.496215	0.540813	0.604792	0.65222	0.695518	0.445505	0.426785	0.693242	0.615211	0.673051	0.669201	0.600709	0.527834	0.483455	0.740258	0.542949	0.349899	0.100958	0.612897	0.444044	0.327054	0.121708	0.539716	0.0719008	0.498735	0.139073	0.0919994	0.212454	0.303665	0.166657	0.739918	0.0860355	0.190835	0.0751856	0.298142	0.403839	0.629632	0.348202	0.255671	0.497509	0.345895	0.283773	0.228962
cg24843511	0.779244	0.686652	0.79704	0.795477	0.82605	0.787486	0.847605	0.792713	0.789123	0.794674	0.77749	0.819418	0.868713	0.806173	0.788228	0.790092	0.75276	0.757095	0.795173	0.836716	0.803836	0.753431	0.771431	0.900506	0.829054	0.832025	0.863951	0.845652	0.766445	0.51943	0.799838	0.824067	0.853928	0.809156	0.856022	0.863422	0.809578	0.799785	0.824383	0.883265	0.78503	0.842991	0.786235	0.81147	0.844182	0.823585	0.579042	0.807514	0.688744
cg18859033	0.667221	0.683141	0.696631	0.477224	0.517045	0.734082	0.496627	0.489367	0.51609	0.55913	0.662326	0.384161	0.414169	0.651238	0.571042	0.64664	0.735508	0.607352	0.662953	0.519465	0.58669	0.531456	0.349263	0.0709981	0.52684	0.428259	0.115779	0.122845	0.452375	0.0504867	0.445418	0.104705	0.0569211	0.227337	0.206254	0.130472	0.71889	0.190329	0.13711	0.047456	0.227532	0.313542	0.482072	0.22907	0.293238	0.43002	0.415359	0.262162	0.237205
cg12274898	0.658947	0.86916	0.782512	0.774846	0.625406	0.835006	0.614906	0.785613	0.680751	0.840406	0.864747	0.824073	0.720824	0.856723	0.511452	0.825667	0.586598	0.900343	0.839877	0.743373	0.8793	0.632096	0.420256	0.502685	0.470122	0.433856	0.856395	0.230509	0.513256	0.144319	0.640363	0.154577	0.203005	0.246725	0.442856	0.800338	0.62795	0.457708	0.630926	0.325292	0.444707	0.51667	0.424651	0.826293	0.273262	0.533335	0.310384	0.379177	0.273916
cg14834257	0.89754	0.895133	0.924579	0.900933	0.873518	0.924863	0.922402	0.919718	0.909752	0.913814	0.917022	0.938793	0.922774	0.919584	0.872319	0.891682	0.892023	0.891812	0.930884	0.928678	0.927418	0.918967	0.909443	0.944841	0.913956	0.865453	0.847173	0.938747	0.877612	0.803382	0.722639	0.859641	0.88154	0.868206	0.884795	0.941303	0.91605	0.914485	0.805727	0.886099	0.905909	0.915527	0.915493	0.82993	0.908944	0.891496	0.572294	0.850734	0.657466
cg15840660	0.875266	0.856787	0.899142	0.884382	0.914668	0.936388	0.878122	0.913357	0.890725	0.882963	0.888419	0.931076	0.913297	0.909204	0.882578	0.8606	0.907413	0.845251	0.914966	0.889681	0.891262	0.914737	0.891227	0.9195	0.879803	0.862119	0.855651	0.872781	0.875504	0.738966	0.84802	0.878464	0.923939	0.84438	0.916765	0.892281	0.913694	0.911932	0.810116	0.900029	0.909745	0.885203	0.887012	0.885347	0.874652	0.919955	0.803668	0.872212	0.854839
cg06217803	0.805106	0.743654	0.855911	0.760236	0.857551	0.81996	0.791326	0.727052	0.769774	0.803172	0.834412	0.760853	0.842643	0.792305	0.877048	0.794143	0.861909	0.788271	0.704271	0.797477	0.852894	0.845144	0.81561	0.880505	0.5796	0.688773	0.892598	0.896791	0.809664	0.857985	0.83219	0.640655	0.654728	0.551888	0.82602	0.902441	0.844117	0.623362	0.883212	0.944161	0.789852	0.871968	0.48018	0.59514	0.876054	0.88268	0.789077	0.722767	0.43818
cg19015909	0.0637124	0.0613027	0.0377713	0.029387	0.0433687	0.0412452	0.0577222	0.0623703	0.0693207	0.0613141	0.0540703	0.04291	0.0296994	0.0529921	0.0626918	0.0445043	0.164043	0.0373735	0.0455215	0.0535927	0.0424929	0.035161	0.03174	0.040466	0.486795	0.110768	0.0595513	0.199041	0.185246	0.0302014	0.0304556	0.0294541	0.0401653	0.28242	0.0327542	0.12111	0.0378689	0.381034	0.30113	0.0476281	0.540635	0.328581	0.392646	0.634116	0.0412115	0.0439245	0.0654036	0.0558594	0.0914058
cg13567541	0.0417632	0.0425465	0.0342924	0.0308116	0.0345051	0.0373327	0.0347724	0.0365803	0.0766694	0.0371154	0.0539138	0.0328018	0.0521277	0.0368301	0.0394473	0.10027	0.183009	0.0335112	0.0490855	0.0432747	0.0358269	0.0365141	0.0338469	0.0219259	0.436909	0.264457	0.0532882	0.410505	0.410702	0.030117	0.043207	0.0547626	0.148819	0.463227	0.0314088	0.588421	0.0423443	0.778341	0.46413	0.0277893	0.547018	0.253863	0.719455	0.662533	0.0296555	0.233658	0.30868	0.0350906	0.441968
cg00405843	0.0159849	0.0141592	0.0173386	0.0146133	0.0126684	0.0151629	0.0201456	0.0220492	0.0184428	0.016505	0.0189786	0.0149847	0.0106066	0.0131985	0.0169851	0.0138135	0.130821	0.0124162	0.012778	0.0142064	0.0185058	0.0166607	0.0145349	0.0107639	0.455362	0.265069	0.0150674	0.184972	0.312025	0.0134785	0.0132655	0.0185477	0.014823	0.489626	0.0122632	0.0300269	0.0155869	0.660794	0.437441	0.0157288	0.540161	0.23648	0.556375	0.558692	0.0129884	0.0106257	0.0203069	0.013912	0.0155156
cg10201574	0.079947	0.081825	0.110059	0.0860579	0.10801	0.0682447	0.124071	0.0831266	0.111344	0.114991	0.0887445	0.0854487	0.0697181	0.0880058	0.101167	0.0837777	0.125168	0.068301	0.0706516	0.122328	0.0796733	0.0819164	0.102354	0.0674745	0.39816	0.322033	0.0888558	0.0737041	0.39873	0.0516155	0.0813504	0.0703249	0.0811224	0.482764	0.0601156	0.105699	0.104738	0.0970179	0.0883019	0.0662912	0.235377	0.298113	0.402277	0.45678	0.0781607	0.0645213	0.130453	0.0815869	0.0810737
cg15447479	0.0405711	0.0386635	0.0539859	0.0457561	0.0604313	0.0524902	0.036388	0.0351957	0.0797035	0.0670514	0.0611949	0.0468285	0.0387881	0.0568792	0.0747819	0.0520895	0.0447074	0.0556365	0.0444558	0.0570352	0.0458528	0.0582876	0.0545833	0.0343761	0.549373	0.0770108	0.0452874	0.0660557	0.320324	0.0406833	0.0368077	0.0441269	0.0438775	0.19804	0.0370538	0.0723124	0.0467733	0.259788	0.0802165	0.0420493	0.468192	0.166619	0.143335	0.582095	0.037274	0.0382415	0.0582375	0.0556614	0.053676
cg20025238	0.458822	0.377245	0.453463	0.345292	0.462244	0.40185	0.331554	0.315961	0.464314	0.391832	0.447759	0.286711	0.375499	0.397075	0.483535	0.410512	0.523843	0.370528	0.369741	0.414151	0.405209	0.365772	0.437708	0.638568	0.537517	0.434872	0.605288	0.587222	0.491935	0.34613	0.439926	0.309071	0.107366	0.331413	0.282342	0.305474	0.495261	0.306828	0.58723	0.328687	0.540632	0.512294	0.270743	0.355392	0.451061	0.651871	0.340195	0.360192	0.280746
cg21913630	0.0289285	0.0308064	0.023707	0.020265	0.0221457	0.0254362	0.0274622	0.025792	0.0366446	0.0307144	0.0331379	0.0159173	0.0190923	0.0347667	0.0501091	0.0292616	0.0604799	0.0409731	0.0245559	0.0411255	0.0212338	0.0258961	0.0261614	0.0224205	0.536796	0.0919318	0.0796081	0.219971	0.35959	0.0235785	0.015683	0.0159016	0.0241391	0.499132	0.0189964	0.101145	0.0315629	0.726602	0.355537	0.0345518	0.63507	0.198786	0.572812	0.70921	0.0149306	0.0141214	0.0372836	0.0173672	0.030199
cg20489453	0.897607	0.980701	0.942848	0.986087	0.903056	0.982495	0.984556	0.98898	0.96033	0.966049	0.974697	0.978425	0.987589	0.966517	0.892164	0.937458	0.873445	0.975576	0.98121	0.971151	0.977817	0.977581	0.931532	0.988006	0.880498	0.966761	0.976777	0.967881	0.967686	0.978688	0.984374	0.962752	0.940224	0.949838	0.967835	0.984181	0.942964	0.93663	0.968984	0.977346	0.978847	0.958457	0.81155	0.977253	0.980008	0.976555	0.967703	0.964219	0.887898
cg00907211	0.0195164	0.0248382	0.0196663	0.0182121	0.0187051	0.0215825	0.0228089	0.017957	0.0349087	0.0292781	0.0292639	0.0211167	0.0148452	0.0311525	0.0293015	0.0308068	0.0795189	0.0257379	0.015938	0.0368903	0.024821	0.017168	0.0175992	0.0151807	0.480463	0.114287	0.0292489	0.0786496	0.344037	0.0200072	0.0130114	0.0160074	0.0145559	0.219654	0.0144716	0.0483271	0.0241098	0.417725	0.334254	0.0145192	0.565298	0.269915	0.436746	0.682333	0.0138107	0.0116696	0.0301256	0.0164938	0.01821
cg04478795	0.221047	0.0942904	0.186138	0.155589	0.244902	0.18114	0.157756	0.179915	0.272026	0.171556	0.177865	0.1497	0.186822	0.152182	0.286793	0.212189	0.298098	0.0847446	0.214611	0.210171	0.13861	0.174104	0.184579	0.0735887	0.384578	0.441675	0.226332	0.513091	0.395346	0.141794	0.140188	0.165502	0.170337	0.450139	0.134662	0.648623	0.272705	0.405073	0.468008	0.178849	0.599312	0.31714	0.518694	0.614839	0.136388	0.538953	0.422746	0.148855	0.337109
cg01475577	0.226085	0.117144	0.200867	0.173015	0.218613	0.185929	0.157643	0.160121	0.187913	0.145483	0.168553	0.144645	0.184854	0.146443	0.206478	0.194999	0.240365	0.138806	0.191724	0.177856	0.139441	0.161156	0.211609	0.130509	0.285141	0.1493	0.293474	0.160591	0.348687	0.182609	0.186593	0.135937	0.0994395	0.341838	0.147868	0.132176	0.235308	0.187703	0.240399	0.0768148	0.350648	0.220752	0.227007	0.279095	0.128783	0.349546	0.159454	0.170358	0.181258
ch.7.2667284R	0.0807414	0.0975836	0.0616345	0.0535265	0.0604497	0.0487814	0.0432305	0.0901669	0.073614	0.0832366	0.0620685	0.0739887	0.0428453	0.0549525	0.0644127	0.0874768	0.0839979	0.0658158	0.0625988	0.056562	0.059926	0.0603272	0.0672876	0.0396588	0.0650644	0.121545	0.0842628	0.102419	0.0593844	0.0487826	0.138794	0.0559613	0.0476816	0.0513689	0.0399133	0.0513964	0.0432047	0.0536225	0.070847	0.0802106	0.0550733	0.0506685	0.0621508	0.129703	0.0557468	0.0759301	0.107187	0.0571734	0.0385299
cg13971154	0.016062	0.0152777	0.013276	0.0121137	0.0121725	0.013992	0.0236389	0.00972181	0.0249917	0.0158269	0.0184706	0.0118574	0.0119957	0.0153327	0.0174477	0.0148702	0.1896	0.014699	0.0154477	0.0166689	0.0128172	0.0146137	0.0112229	0.0134479	0.579749	0.392553	0.014951	0.59594	0.593734	0.0149211	0.0109918	0.0113222	0.0626723	0.597722	0.0110257	0.34434	0.0190704	0.789888	0.594921	0.0149756	0.66231	0.387632	0.579065	0.679137	0.0111359	0.0135651	0.0547106	0.0134919	0.0638027
cg10586510	0.125739	0.107803	0.145441	0.126972	0.130528	0.119982	0.124358	0.102195	0.159995	0.138202	0.144071	0.104536	0.106294	0.157729	0.142086	0.122893	0.12998	0.105597	0.0825557	0.131474	0.119833	0.129826	0.109635	0.0860798	0.26264	0.137802	0.120664	0.104412	0.259781	0.0871554	0.0970437	0.117661	0.127418	0.425556	0.0981624	0.112696	0.125726	0.101793	0.120344	0.0917453	0.238638	0.189645	0.247506	0.436345	0.0840315	0.101192	0.109792	0.121406	0.111539
cg18420512	0.0232856	0.0222407	0.0183813	0.0214807	0.0162655	0.0150537	0.0247664	0.0155411	0.0265755	0.0228915	0.0230462	0.0182792	0.0179016	0.0274277	0.0272542	0.0223565	0.0139321	0.0196875	0.0183792	0.0258673	0.0224763	0.022085	0.0160482	0.0142692	0.481882	0.0418823	0.020867	0.0234825	0.382882	0.0179642	0.0162172	0.0161382	0.0131612	0.608993	0.0140618	0.0363054	0.0231212	0.0495928	0.0230988	0.0171425	0.466145	0.128004	0.625365	0.594134	0.0190315	0.0112707	0.0234355	0.0168492	0.0202936
cg24483493	0.603972	0.308352	0.577502	0.570915	0.738038	0.38133	0.663487	0.682751	0.700178	0.645064	0.397987	0.657866	0.59721	0.334348	0.859832	0.441661	0.861197	0.31159	0.587383	0.666053	0.605864	0.542529	0.641024	0.843287	0.700186	0.635228	0.798677	0.526071	0.771336	0.343779	0.618219	0.112752	0.611999	0.33295	0.441419	0.12767	0.690125	0.55811	0.794193	0.724179	0.873332	0.753774	0.895668	0.726401	0.812947	0.909455	0.561538	0.445483	0.282318
cg17967970	0.0163205	0.0144567	0.015652	0.0116146	0.0118859	0.0115204	0.0135718	0.00978509	0.0175454	0.015897	0.0167517	0.0134129	0.0122542	0.0135764	0.0233165	0.0156685	0.0109232	0.0125234	0.0111499	0.015241	0.0136451	0.0135946	0.0228345	0.0108323	0.015233	0.00959702	0.0168955	0.0131355	0.0246142	0.0121835	0.0153283	0.0127829	0.0109197	0.0156217	0.0120854	0.231647	0.0151369	0.0124827	0.0159296	0.0152126	0.0120682	0.0159534	0.0150216	0.0165983	0.012618	0.00965329	0.01531	0.0152737	0.0131372
cg00543460	0.616524	0.533728	0.664725	0.81813	0.741684	0.423419	0.781101	0.838405	0.755474	0.769381	0.702486	0.825348	0.823778	0.689395	0.751222	0.502393	0.702509	0.628552	0.778916	0.840067	0.551863	0.412584	0.797193	0.508157	0.736363	0.657537	0.623374	0.400952	0.731325	0.749974	0.720104	0.374982	0.273419	0.362205	0.71013	0.894567	0.639079	0.368419	0.891275	0.874332	0.809906	0.866451	0.493528	0.823881	0.817627	0.859219	0.612137	0.330705	0.294772
cg11936410	0.916054	0.697858	0.901048	0.944136	0.953399	0.591645	0.911802	0.934261	0.913862	0.884209	0.785376	0.933811	0.928932	0.750819	0.914821	0.846576	0.94898	0.733769	0.924797	0.935895	0.683678	0.925805	0.90272	0.944208	0.913584	0.902813	0.907715	0.841256	0.939058	0.928148	0.897749	0.903257	0.94466	0.650034	0.94923	0.952364	0.913961	0.92534	0.918241	0.944387	0.909506	0.949171	0.919684	0.855248	0.94134	0.94834	0.916247	0.945522	0.920585
cg08871809	0.0736652	0.029103	0.0474644	0.041383	0.029356	0.0241177	0.030372	0.0217464	0.0321941	0.0308698	0.033915	0.0331999	0.0218377	0.0350209	0.032582	0.0380802	0.0216481	0.0269509	0.0215606	0.0316377	0.0284217	0.0314312	0.0394574	0.0304535	0.21776	0.0205821	0.0266691	0.0347331	0.310028	0.0330742	0.221806	0.0244128	0.0248983	0.030623	0.020766	0.64651	0.0410132	0.0291525	0.0284022	0.0176574	0.0572873	0.0434191	0.0486579	0.070536	0.0213013	0.0165943	0.0339044	0.0278926	0.0368197
cg25171685	0.15232	0.111651	0.188076	0.173889	0.150742	0.10278	0.138927	0.129629	0.135472	0.142557	0.138376	0.137406	0.136495	0.143381	0.155904	0.121822	0.12318	0.0884651	0.138226	0.143654	0.118828	0.118663	0.132116	0.469388	0.431534	0.0746566	0.162113	0.0540073	0.318392	0.0649882	0.381945	0.0564672	0.115027	0.124758	0.0556183	0.389554	0.132056	0.0492796	0.45879	0.0515183	0.243357	0.124509	0.095703	0.342017	0.110338	0.134168	0.167825	0.117108	0.151248
cg25624328	0.0365615	0.0472976	0.0247557	0.0261954	0.0271748	0.0185047	0.0232327	0.0203865	0.0269593	0.0265787	0.0319571	0.0223123	0.0276376	0.0310647	0.0311023	0.0336781	0.0305697	0.0285891	0.0196063	0.0311648	0.0211621	0.0365847	0.0359968	0.0498156	0.198189	0.0261065	0.0819096	0.036306	0.321005	0.0372133	0.246163	0.0188498	0.0179739	0.0315283	0.0329905	0.435918	0.0392609	0.0454809	0.0562564	0.0278537	0.0868751	0.0418316	0.051368	0.178347	0.0212384	0.0244531	0.0360264	0.025158	0.0245893
cg13107144	0.600565	0.401258	0.498224	0.643701	0.682389	0.391174	0.642019	0.689393	0.620591	0.548107	0.479077	0.638547	0.694226	0.437204	0.649037	0.441068	0.747287	0.368339	0.632077	0.595821	0.443291	0.541136	0.556977	0.790014	0.734718	0.674429	0.718277	0.573532	0.693405	0.608895	0.524069	0.550476	0.732189	0.507246	0.784766	0.822286	0.628826	0.601848	0.791177	0.742565	0.607722	0.752608	0.781289	0.820536	0.544065	0.825491	0.739806	0.664277	0.5083
cg08198488	0.732861	0.363689	0.647666	0.773358	0.80637	0.362094	0.798745	0.812412	0.674002	0.575569	0.403441	0.819617	0.810929	0.397195	0.858005	0.469122	0.911565	0.279606	0.824579	0.723444	0.399547	0.58328	0.875531	0.953666	0.864606	0.823738	0.881522	0.553718	0.835594	0.948018	0.752071	0.664611	0.829762	0.455832	0.775351	0.947536	0.789992	0.732348	0.937081	0.945472	0.867293	0.882083	0.908779	0.906579	0.928937	0.933467	0.876156	0.781193	0.756836
cg07525445	0.0769651	0.0525817	0.0753864	0.0674357	0.0854814	0.0618126	0.0668479	0.0475291	0.0541289	0.0615907	0.0671982	0.0489519	0.0403684	0.0568006	0.0722722	0.0555203	0.0689515	0.0336264	0.0574887	0.0662595	0.0559926	0.0682705	0.0841338	0.0499917	0.0651445	0.0549547	0.0428536	0.0583818	0.0958168	0.0611702	0.0516254	0.0488478	0.0501517	0.0428939	0.0496433	0.471106	0.0796926	0.0467133	0.0388116	0.0397145	0.052109	0.078805	0.0533529	0.0505606	0.0620524	0.0590496	0.0677513	0.0693446	0.0549698
cg25691442	0.581399	0.304705	0.48691	0.556682	0.683364	0.371304	0.506365	0.586498	0.575345	0.539954	0.447295	0.54753	0.694695	0.350142	0.71816	0.458241	0.752849	0.382733	0.505795	0.55126	0.446861	0.570022	0.69748	0.718744	0.547162	0.743539	0.498759	0.292359	0.704078	0.694035	0.595508	0.562855	0.759954	0.347432	0.834407	0.843955	0.687857	0.534129	0.797901	0.864313	0.674362	0.737417	0.829804	0.756315	0.819509	0.815141	0.588825	0.690642	0.626972
cg10403394	0.56929	0.149304	0.37138	0.610482	0.671587	0.206853	0.551409	0.619689	0.50825	0.447885	0.289439	0.625673	0.734095	0.240582	0.679722	0.411216	0.567289	0.312253	0.528666	0.541021	0.21192	0.510417	0.59596	0.933841	0.794569	0.647797	0.849609	0.840025	0.690611	0.832275	0.504447	0.697809	0.926145	0.577914	0.76793	0.940435	0.655161	0.757176	0.867271	0.883105	0.731426	0.813116	0.86649	0.868724	0.616731	0.701791	0.813426	0.684364	0.533438
cg22097731	0.0448213	0.0239699	0.0588569	0.0202477	0.0389679	0.0346955	0.040271	0.0328022	0.0548438	0.0401902	0.0266808	0.0393581	0.0159965	0.0244652	0.0613519	0.0372834	0.0449578	0.0277133	0.0169446	0.0312342	0.0205514	0.0264677	0.0632501	0.413405	0.571776	0.0184927	0.0742517	0.0308826	0.34451	0.015798	0.428683	0.0256374	0.0808884	0.0521019	0.053242	0.164665	0.0664708	0.0184135	0.476254	0.0209748	0.373538	0.0826202	0.0890639	0.512862	0.124092	0.0195669	0.0348454	0.0261375	0.0410655
cg17818196	0.109326	0.0761928	0.116699	0.0865244	0.114014	0.103535	0.0814173	0.0781888	0.127396	0.123468	0.106074	0.0992748	0.0921089	0.110269	0.159119	0.124937	0.137887	0.082945	0.085669	0.0892261	0.0944444	0.0891103	0.110403	0.0511565	0.133405	0.0684597	0.0764661	0.0771966	0.228964	0.0587295	0.0654733	0.0933216	0.049639	0.0734938	0.0783249	0.089144	0.14157	0.0704409	0.0751041	0.0953064	0.0721356	0.112399	0.0862252	0.0836723	0.0586236	0.0678697	0.083184	0.111197	0.0831794
cg17147440	0.523201	0.447288	0.418045	0.702664	0.624832	0.455369	0.557658	0.781739	0.54298	0.647471	0.55393	0.68426	0.766606	0.467375	0.612712	0.57794	0.657332	0.508982	0.628929	0.694926	0.574634	0.399948	0.483738	0.158028	0.593142	0.422954	0.694005	0.308611	0.649364	0.755522	0.606147	0.236218	0.175266	0.208772	0.514867	0.504268	0.60583	0.308961	0.840081	0.699058	0.619622	0.789525	0.475424	0.839993	0.492652	0.721443	0.345746	0.390259	0.541168
cg27618318	0.817021	0.688944	0.766758	0.938362	0.899415	0.67845	0.910963	0.935973	0.864645	0.827049	0.730387	0.930754	0.939469	0.696218	0.847272	0.855357	0.80667	0.693735	0.906362	0.91523	0.710083	0.866657	0.878883	0.945769	0.836541	0.882835	0.927817	0.904796	0.91205	0.849271	0.876842	0.789533	0.908545	0.883719	0.933323	0.908337	0.809962	0.907201	0.928448	0.931901	0.93403	0.909646	0.933605	0.875479	0.890584	0.91269	0.922746	0.890941	0.781735
cg04048802	0.0798788	0.041604	0.107205	0.0680174	0.133508	0.07051	0.0695965	0.0522881	0.083991	0.0715727	0.0656914	0.0977058	0.0416149	0.0586472	0.114605	0.0677505	0.128399	0.0377914	0.044136	0.0743143	0.0531312	0.0633482	0.138365	0.0531857	0.110029	0.141369	0.0602736	0.0439257	0.115078	0.0344547	0.0830753	0.0424603	0.0478915	0.0513273	0.0466255	0.772027	0.133025	0.034575	0.0739357	0.0423271	0.0772343	0.0852143	0.045942	0.0811261	0.057728	0.0622843	0.0788059	0.0726963	0.0517084
cg04194852	0.0273258	0.0169194	0.0304238	0.0217084	0.021174	0.0175855	0.033443	0.0262116	0.0268099	0.0256014	0.0240233	0.0238048	0.0219459	0.0251406	0.0267415	0.0235289	0.0289893	0.0182204	0.0230881	0.0214055	0.0196356	0.0279511	0.0284222	0.107971	0.434021	0.0193585	0.0224664	0.0253311	0.131986	0.0255757	0.370233	0.0204797	0.0274822	0.0325478	0.0221947	0.311477	0.0241285	0.0186376	0.271086	0.0273475	0.244238	0.0280102	0.0238329	0.386935	0.0313263	0.020903	0.0224173	0.021594	0.0237527
cg20543837	0.642953	0.477332	0.6043	0.716299	0.740322	0.48602	0.679762	0.695498	0.622848	0.610502	0.521343	0.643704	0.755005	0.47617	0.698086	0.556889	0.730249	0.46621	0.64924	0.668918	0.552085	0.63725	0.667727	0.810368	0.784879	0.740991	0.84479	0.741297	0.726791	0.674644	0.599034	0.466001	0.598781	0.698391	0.766251	0.66721	0.70956	0.61702	0.798869	0.778617	0.675173	0.700118	0.796475	0.506836	0.743361	0.838523	0.720683	0.665064	0.472123
cg07148752	0.0443857	0.0226869	0.0431956	0.0348618	0.055353	0.042801	0.0376765	0.0368192	0.0541387	0.0602534	0.0398354	0.0323538	0.0291631	0.0452805	0.0528361	0.0406565	0.0293655	0.0312731	0.0355635	0.0415547	0.0357554	0.0355567	0.0636829	0.0340264	0.3183	0.0317857	0.0421078	0.0398652	0.256139	0.0288481	0.361517	0.0266784	0.0401998	0.0338219	0.0289327	0.449919	0.0327958	0.0337029	0.0416997	0.0461441	0.172918	0.0565839	0.033687	0.225593	0.0343837	0.0367859	0.072098	0.036988	0.0445212
cg25903072	0.241255	0.155424	0.145274	0.15655	0.245531	0.113871	0.133498	0.0932834	0.258982	0.21093	0.133704	0.128287	0.129537	0.19456	0.405898	0.207412	0.169497	0.182153	0.134334	0.200604	0.0955493	0.358748	0.286872	0.422998	0.460791	0.215715	0.529263	0.382238	0.489255	0.285219	0.451905	0.185073	0.166886	0.282276	0.306651	0.641976	0.236603	0.341048	0.389188	0.337136	0.385566	0.453627	0.425388	0.537576	0.107739	0.215001	0.411526	0.131162	0.195709
cg00520135	0.594864	0.432899	0.600636	0.740834	0.69198	0.462632	0.670273	0.726789	0.693931	0.656734	0.574379	0.751213	0.690377	0.536067	0.743219	0.589065	0.755689	0.505161	0.709889	0.719833	0.543417	0.577636	0.715108	0.603819	0.711309	0.72304	0.806307	0.439481	0.724249	0.578082	0.665696	0.58877	0.684718	0.460945	0.679367	0.872746	0.657367	0.571888	0.865891	0.769675	0.821194	0.814613	0.758148	0.881843	0.785504	0.79898	0.80198	0.555124	0.54721
cg01024055	0.877714	0.781563	0.901569	0.904554	0.921504	0.892736	0.910878	0.896117	0.900701	0.882659	0.887836	0.901576	0.90775	0.864657	0.906219	0.815122	0.883349	0.797222	0.893565	0.918886	0.872538	0.8989	0.900829	0.887923	0.877528	0.753926	0.757587	0.905783	0.849047	0.87605	0.880096	0.856965	0.895516	0.861331	0.903079	0.908901	0.89555	0.868354	0.868766	0.869785	0.849561	0.90973	0.810417	0.766659	0.874303	0.858013	0.840947	0.918243	0.872994
cg12160578	0.156182	0.125411	0.137682	0.156398	0.0907359	0.0915964	0.0899362	0.0899177	0.16458	0.225523	0.167537	0.0942562	0.0843261	0.174852	0.191021	0.147609	0.0619049	0.21277	0.0824825	0.138532	0.0909358	0.142968	0.1417	0.0950956	0.447386	0.028243	0.177956	0.152543	0.518787	0.0260364	0.501864	0.0582619	0.0629234	0.110568	0.121117	0.600759	0.129304	0.0929891	0.13239	0.148711	0.179517	0.210311	0.147749	0.347848	0.0736939	0.0493193	0.10939	0.0506286	0.100214
cg19287349	0.749513	0.392347	0.673776	0.786064	0.868222	0.453047	0.783134	0.773073	0.772456	0.761061	0.632061	0.798243	0.826449	0.558926	0.808254	0.560927	0.812769	0.446335	0.722515	0.876391	0.574684	0.855874	0.82314	0.839326	0.84214	0.836358	0.888923	0.862124	0.82252	0.67455	0.704552	0.513975	0.793917	0.87644	0.915312	0.895477	0.779933	0.711401	0.870272	0.891	0.80166	0.85216	0.896803	0.80758	0.863723	0.925462	0.875663	0.850416	0.597689
cg13836318	0.915639	0.813619	0.903306	0.939842	0.945006	0.742563	0.900942	0.938193	0.902295	0.873121	0.831371	0.92574	0.937217	0.782707	0.936685	0.898971	0.915114	0.834003	0.897298	0.916807	0.828646	0.892095	0.918414	0.899665	0.911069	0.903784	0.90676	0.897024	0.922874	0.854661	0.890144	0.891475	0.924551	0.904053	0.896682	0.931672	0.899405	0.917345	0.931694	0.916604	0.905589	0.873226	0.924848	0.843487	0.915715	0.928736	0.910201	0.929019	0.774851
cg17691309	0.0802672	0.0458825	0.0357896	0.038939	0.0719103	0.136235	0.0377911	0.0609467	0.0796754	0.0956804	0.0638859	0.0389483	0.0372266	0.0830678	0.0819216	0.0715269	0.0545983	0.0915644	0.0342431	0.0683261	0.167911	0.0378593	0.169447	0.0321135	0.0592158	0.202356	0.130442	0.120369	0.143719	0.0313278	0.135629	0.035142	0.0503962	0.0888888	0.0442862	0.0451133	0.0430996	0.0327634	0.304038	0.028013	0.027476	0.0781043	0.0416076	0.0967436	0.0326787	0.0361553	0.0647168	0.0591768	0.0471574
cg24468682	0.0252338	0.0204732	0.0305312	0.0311491	0.0275068	0.0230177	0.03084	0.024019	0.0383854	0.0339866	0.027282	0.0318967	0.0305557	0.0290624	0.0279684	0.0263177	0.0193934	0.0250694	0.0251595	0.0310465	0.0231445	0.0299794	0.0323084	0.0243674	0.0271078	0.0208364	0.028889	0.023779	0.0360132	0.0358289	0.031198	0.0268908	0.0272961	0.0269435	0.0272921	0.0313657	0.0267237	0.0268654	0.0332303	0.0530041	0.0231069	0.0319829	0.027246	0.026961	0.0244817	0.0175264	0.0298969	0.0290198	0.0279404
cg26607748	0.123014	0.0755395	0.0943331	0.126469	0.122542	0.0876696	0.134001	0.120133	0.0980938	0.121669	0.0962671	0.0989526	0.112457	0.103718	0.0995871	0.106478	0.10247	0.078691	0.171681	0.141369	0.0768665	0.119435	0.344309	0.0614759	0.0938908	0.239475	0.516627	0.349888	0.11258	0.0501681	0.240698	0.069428	0.0651771	0.24985	0.0998408	0.216179	0.196089	0.0729296	0.365725	0.0389003	0.122108	0.170527	0.100389	0.321836	0.0709396	0.0583614	0.132825	0.0875459	0.0783992
cg12494355	0.682119	0.400421	0.622915	0.733096	0.781816	0.425728	0.739346	0.763704	0.675874	0.603135	0.507495	0.74192	0.781023	0.474204	0.733951	0.574612	0.770551	0.447306	0.69695	0.700339	0.522729	0.706841	0.636303	0.84576	0.787623	0.745444	0.825145	0.806463	0.716794	0.822892	0.568046	0.836757	0.836902	0.750321	0.769664	0.865675	0.702844	0.797618	0.802273	0.88829	0.780699	0.790125	0.839724	0.789803	0.827983	0.861421	0.714956	0.750917	0.714727
cg13969788	0.650099	0.357483	0.606523	0.635731	0.722467	0.407252	0.700218	0.598166	0.586306	0.536747	0.447319	0.636355	0.759229	0.393362	0.760703	0.437491	0.809617	0.329312	0.603927	0.641206	0.487789	0.722887	0.647157	0.936326	0.821559	0.758745	0.867431	0.863607	0.750935	0.896374	0.505572	0.68769	0.921524	0.760939	0.917519	0.922454	0.733895	0.875436	0.922633	0.75792	0.680914	0.859569	0.892974	0.893305	0.756799	0.343133	0.711226	0.815972	0.743032
cg08846783	0.0216843	0.023712	0.0177443	0.0168806	0.0118394	0.0256172	0.0196533	0.0174765	0.0334274	0.026499	0.0255289	0.0189032	0.0134096	0.0252803	0.336448	0.023499	0.015092	0.0220949	0.0136189	0.0250447	0.0209035	0.0184715	0.0167252	0.0106279	0.487375	0.0450612	0.0996225	0.0186025	0.0223435	0.0162948	0.0150946	0.11307	0.0154727	0.5385	0.0136814	0.019154	0.0168764	0.016048	0.467327	0.443007	0.248375	0.306886	0.031672	0.0305041	0.0135527	0.0109934	0.0213189	0.0147229	0.0190811
cg03795847	0.533823	0.2829	0.422124	0.374313	0.575032	0.378929	0.410472	0.335097	0.460092	0.415848	0.366995	0.414113	0.441031	0.329958	0.608699	0.367762	0.596497	0.312852	0.390792	0.385127	0.386492	0.400604	0.538161	0.543601	0.635116	0.719529	0.828747	0.860883	0.572709	0.652466	0.476215	0.797428	0.255872	0.593709	0.631332	0.705879	0.500367	0.715725	0.829124	0.812619	0.435014	0.703392	0.745318	0.641764	0.707107	0.735928	0.670624	0.503079	0.705878
cg25805709	0.0154124	0.0142966	0.015284	0.0137679	0.0132044	0.0131514	0.0180017	0.0148654	0.0189473	0.0160302	0.0161374	0.0129245	0.0115783	0.0197742	0.354091	0.0134193	0.016885	0.0153103	0.0118664	0.016174	0.0133755	0.0152737	0.0187544	0.00954048	0.552579	0.359681	0.391715	0.0125008	0.0169501	0.0174674	0.0153029	0.31079	0.0125011	0.535258	0.0165201	0.0141845	0.0151258	0.0130857	0.430468	0.390837	0.471339	0.202328	0.0146821	0.0207679	0.013711	0.0310659	0.0142106	0.0133407	0.0182983
cg03646916	0.220676	0.0480307	0.0607445	0.0409485	0.134696	0.0518263	0.118992	0.0494043	0.161669	0.103114	0.0801119	0.0857918	0.0592295	0.0678824	0.538362	0.0674068	0.352239	0.0437145	0.0655003	0.0760387	0.0528757	0.0462687	0.120359	0.0819771	0.697564	0.382962	0.715043	0.880182	0.325876	0.0890103	0.060795	0.494665	0.0346515	0.612988	0.0792337	0.0814399	0.233476	0.237734	0.936581	0.82073	0.0612107	0.564518	0.553611	0.102213	0.167354	0.463041	0.544757	0.0446136	0.262982
cg21867345	0.31605	0.100114	0.204052	0.18485	0.255841	0.164008	0.215731	0.112783	0.256819	0.205558	0.231623	0.234133	0.133464	0.185998	0.469077	0.170999	0.354511	0.132982	0.12339	0.19	0.163447	0.171989	0.22292	0.147647	0.549077	0.250062	0.555015	0.557626	0.397821	0.141922	0.108705	0.329699	0.0672044	0.503406	0.118731	0.128642	0.272039	0.202072	0.787934	0.608517	0.14638	0.46587	0.358236	0.135967	0.235161	0.457953	0.512853	0.145737	0.282126
cg01559446	0.865738	0.828579	0.827957	0.854628	0.900944	0.802176	0.863807	0.881317	0.808838	0.867009	0.845425	0.884008	0.892154	0.819123	0.836061	0.860516	0.823632	0.857242	0.83021	0.865685	0.790486	0.795035	0.867448	0.900811	0.732143	0.767727	0.814131	0.869995	0.870351	0.877433	0.875466	0.820382	0.848232	0.608286	0.877144	0.917358	0.833476	0.891425	0.861099	0.894635	0.609293	0.885785	0.902259	0.922218	0.913464	0.875534	0.8828	0.824171	0.785317
cg19235095	0.0300014	0.0378803	0.0392559	0.0381747	0.0393578	0.0391395	0.0393239	0.0444432	0.0465551	0.0411	0.0429488	0.0355171	0.0311966	0.0548705	0.181497	0.0316231	0.0307982	0.0370541	0.0257355	0.0479877	0.030309	0.0371553	0.0418877	0.028739	0.386877	0.0313639	0.149507	0.0303168	0.0477651	0.0279307	0.0358252	0.0987034	0.029245	0.467049	0.0464955	0.0433952	0.0427103	0.0326671	0.354536	0.316112	0.0899004	0.240261	0.0387426	0.067915	0.0400807	0.0306023	0.0363012	0.0352176	0.0459784
cg02643835	0.84838	0.866017	0.876108	0.895504	0.891608	0.882808	0.86128	0.86751	0.849533	0.869335	0.86499	0.898536	0.92085	0.872285	0.88064	0.910113	0.880965	0.865955	0.885076	0.86845	0.840174	0.892875	0.88422	0.871168	0.77886	0.769457	0.741972	0.842849	0.893538	0.863257	0.877703	0.843219	0.854918	0.784938	0.886788	0.892581	0.856069	0.844148	0.833086	0.9035	0.603434	0.879998	0.855466	0.891825	0.84925	0.857009	0.818354	0.868486	0.66227
cg13540256	0.122307	0.0541592	0.0715898	0.0689255	0.127706	0.0812635	0.0469966	0.0611107	0.111817	0.100897	0.0977043	0.0562157	0.0427646	0.120085	0.281832	0.0600406	0.0761545	0.0527395	0.0737176	0.0908217	0.0671424	0.0686222	0.0868974	0.473339	0.39589	0.130041	0.320937	0.0796414	0.321955	0.475427	0.044482	0.310596	0.0381327	0.424111	0.057069	0.04482	0.130642	0.322763	0.346443	0.25698	0.289134	0.224411	0.192687	0.22127	0.113562	0.413322	0.197622	0.0765012	0.158483
[truncated: 391 more columns]
