# Supplementary material for: Genome‐wide screening of abberant methylated drivers combined with relative risk loci in bladder cancer
Source: Cancer Med. 2019 Dec 3;9(2):768–82. doi: 10.1002/cam4.2665 (PMC6970050; doi:10.1002/cam4.2665)
Supplement: Supplementary file 7 [file CAM4-9-768-s007.xlsx]

## Sheet: Risk score in TCGA cohort
Table S4. Correlation analysis between risk scores based on MDGs with clinical variables in TCGA and GSE13507 populations.
id	futime	fustat	age	gender	grade	stage	T	M	N	risk score
TCGA-2F-A9KO	678	0	63	MALE	High Grade	Stage IV	T3	M0	N1	0.388622
TCGA-2F-A9KP	364	1	66	MALE	High Grade	Stage IV	T3a	MX	N2	0.658141
TCGA-2F-A9KQ	2787	0	69	MALE	High Grade	Stage III	T3a	M0	N0	0.290463
TCGA-2F-A9KR	3148	0	59	FEMALE	High Grade	Stage III	T3a	M0	N0	0.579324
TCGA-2F-A9KT	2352	0	83	MALE	High Grade	Stage II	T2b	M0	N0	0.683774
TCGA-2F-A9KW	254	1	67	FEMALE	High Grade	Stage III	T3b	MX	N0	3.49414
TCGA-4Z-AA7M	405	0	65	MALE	High Grade	Stage III	T3a	M0	N0	0.428201
TCGA-4Z-AA7N	1367	1	65	MALE	High Grade	Stage III	T3a	M0	N0	0.399574
TCGA-4Z-AA7O	399	0	64	MALE	High Grade	Stage II	T2a	M0	N0	1.86306
TCGA-4Z-AA7Q	510	1	79	MALE	High Grade	Stage III	T3a	M0	NX	0.61063
TCGA-4Z-AA7R	522	1	73	MALE	High Grade	Stage IV	T4b	M0	N0	0.695162
TCGA-4Z-AA7S	1064	1	66	MALE	High Grade	Stage III	T4a	M0	N0	0.800691
TCGA-4Z-AA7W	840	0	55	MALE	High Grade	Stage II	T2a	M0	N0	1.19847
TCGA-4Z-AA7Y	1494	0	60	MALE	High Grade	Stage II	T2a	M0	N0	2.06266
TCGA-4Z-AA80	19	1	73	MALE	High Grade	Stage II	T2a	M0	N0	3.26436
TCGA-4Z-AA81	1270	1	80	MALE	High Grade	Stage II	T2b	M0	N0	1.89984
TCGA-4Z-AA82	1556	1	59	MALE	High Grade	Stage IV	T2a	M0	N1	2.10133
TCGA-4Z-AA83	1943	0	52	MALE	High Grade	Stage II	T2a	M0	N0	0.745163
TCGA-4Z-AA84	460	0	61	MALE	High Grade	Stage IV	T3a	M1	N2	1.33091
TCGA-4Z-AA86	311	1	66	MALE	High Grade	Stage IV	T3a	M0	N1	0.550601
TCGA-4Z-AA87	1454	0	72	MALE	High Grade	Stage III	T4a	M0	N0	2.91428
TCGA-4Z-AA89	1029	0	60	MALE	High Grade	Stage IV	T4b	M0	N0	0.254109
TCGA-5N-A9KI	76	1	76	FEMALE	High Grade	Stage III	T4	MX	NX	3.23963
TCGA-5N-A9KM	530	1	73	FEMALE	High Grade	Stage III	T4a	MX	N0	1.1271
TCGA-BL-A0C8	876	0	73	MALE	High Grade	Stage I	T1	M0	NX	0.333466
TCGA-BL-A13I	223	1	57	FEMALE	High Grade	Stage III	T3	M0	N0	0.267361
TCGA-BL-A13J	81	1	65	MALE	High Grade	Stage IV	T4	M0	N2	1.42368
TCGA-BL-A3JM	205	1	62	MALE	High Grade	Stage III	T3	M0	N0	9.20902
TCGA-BL-A5ZZ	377	0	80	FEMALE	High Grade	Stage III	T4a	MX	N0	4.35308
TCGA-BT-A0S7	200	1	75	MALE	High Grade	Stage III	T4a	MX	N0	8.49892
TCGA-BT-A0YX	400	1	70	FEMALE	High Grade	Stage III	T3b	M0	N0	0.943572
TCGA-BT-A20J	579	1	75	MALE	High Grade	Stage II	T2b	MX	N0	0.98697
TCGA-BT-A20N	795	1	72	MALE	High Grade	Stage III	T3a	MX	N0	3.45301
TCGA-BT-A20O	370	1	75	MALE	High Grade	Stage III	T3a	MX	N0	1.33622
TCGA-BT-A20P	544	1	81	FEMALE	High Grade	Stage III	T3a	M0	N0	1.16864
TCGA-BT-A20Q	593	1	73	MALE	High Grade	Stage IV	T3b	M0	N2	0.959083
TCGA-BT-A20R	154	1	79	FEMALE	High Grade	Stage IV	T3b	M0	N1	4.83038
TCGA-BT-A20T	453	1	63	MALE	High Grade	Stage IV	T3b	M0	N1	3.84323
TCGA-BT-A20U	455	1	70	FEMALE	High Grade	Stage III	T3a	M0	N0	3.16642
TCGA-BT-A20V	154	1	59	FEMALE	High Grade	Stage IV	T4a	M0	N2	0.533825
TCGA-BT-A20W	254	1	71	MALE	High Grade	Stage II	T2b	M0	N0	1.1965
TCGA-BT-A20X	251	1	56	MALE	High Grade	Stage IV	T4a	M0	N2	3.99759
TCGA-BT-A2LA	522	0	54	MALE	High Grade	Stage III	T3a	M0	N0	3.2386
TCGA-BT-A2LB	492	1	73	FEMALE	High Grade	Stage III	T3a	M0	N0	1.46861
TCGA-BT-A2LD	623	1	78	FEMALE	High Grade	Stage IV	T3a	M0	N1	3.53873
TCGA-BT-A3PH	142	1	76	MALE	High Grade	Stage IV	T3b	MX	N2	4.76671
TCGA-BT-A3PJ	390	0	76	MALE	High Grade	Stage III	T3b	M0	N0	1.98593
TCGA-BT-A3PK	303	1	80	MALE	High Grade	Stage II	T2b	MX	N0	1.4422
TCGA-BT-A42C	873	0	64	MALE	High Grade	Stage II	unknow	M0	N0	0.234789
TCGA-BT-A42E	738	0	74	MALE	High Grade	Stage III	T3a	M0	N0	0.389417
TCGA-BT-A42F	864	0	64	MALE	High Grade	Stage IV	T4a	MX	N1	2.46287
TCGA-C4-A0EZ	273	1	69	FEMALE	High Grade	Stage IV	T3a	M1	N1	16.6005
TCGA-C4-A0F0	59	0	60	MALE	High Grade	Stage II	T2b	M0	N0	53.554
TCGA-C4-A0F1	89	0	71	MALE	High Grade	Stage III	T3b	M0	N0	3.47426
TCGA-C4-A0F6	700	0	82	FEMALE	High Grade	Stage III	T3b	M0	N0	0.332862
TCGA-C4-A0F7	62	1	77	MALE	High Grade	Stage IV	T4b	M0	N2	43.5833
TCGA-CF-A1HR	389	0	62	MALE	High Grade	Stage III	T3	M0	N0	4.81716
TCGA-CF-A1HS	382	0	75	FEMALE	High Grade	Stage III	T3	M0	N0	3.45114
TCGA-CF-A27C	425	0	52	MALE	High Grade	Stage III	T3	M0	N0	0.220248
TCGA-CF-A3MF	383	0	34	MALE	Low Grade	Stage III	T3	M0	N0	0.0869696
TCGA-CF-A3MG	369	0	48	MALE	Low Grade	Stage II	T2	M0	N0	0.378019
TCGA-CF-A3MH	398	0	75	MALE	Low Grade	Stage II	T2	M0	N0	0.340785
TCGA-CF-A3MI	370	0	62	MALE	Low Grade	Stage II	T2	M0	N0	0.620305
TCGA-CF-A47S	333	0	41	MALE	Low Grade	Stage II	T2	M0	N0	0.374645
TCGA-CF-A47T	205	0	58	FEMALE	Low Grade	Stage II	T2	M0	N0	0.386036
TCGA-CF-A47V	379	0	52	MALE	High Grade	Stage II	T2	M0	N0	0.0888438
TCGA-CF-A47W	368	0	42	MALE	Low Grade	Stage II	T2	M0	N0	0.515418
TCGA-CF-A47X	384	0	60	MALE	Low Grade	Stage II	T2	M0	N0	0.224696
TCGA-CF-A47Y	373	0	55	MALE	Low Grade	Stage II	T2	M0	N0	0.177103
TCGA-CF-A5U8	399	0	59	MALE	Low Grade	Stage II	T2	M0	N0	1.05601
TCGA-CF-A5UA	365	0	67	MALE	Low Grade	Stage II	T2	M0	N0	0.561254
TCGA-CF-A7I0	368	0	54	MALE	Low Grade	Stage II	T2	M0	N0	0.766164
TCGA-CF-A8HX	345	0	55	FEMALE	High Grade	Stage II	T2	M0	N0	1.19149
TCGA-CF-A8HY	345	0	59	MALE	High Grade	Stage II	T2	M0	N0	2.33359
TCGA-CF-A9FF	361	0	52	MALE	High Grade	Stage II	T2	M0	N0	0.583809
TCGA-CF-A9FL	565	1	85	MALE	High Grade	Stage III	T3b	M0	N0	2.00586
TCGA-CF-A9FM	398	0	50	MALE	High Grade	Stage I	T1	M0	N0	1.6118
TCGA-CU-A0YN	393	1	60	MALE	High Grade	Stage III	T3a	M0	N0	2.9008
TCGA-CU-A0YO	149	1	84	MALE	High Grade	Stage IV	T3a	MX	N2	1.50373
TCGA-CU-A0YR	460	1	83	MALE	High Grade	Stage IV	T2	M0	N2	3.7611
TCGA-CU-A3KJ	562	0	75	MALE	High Grade	Stage III	T3b	M0	N0	4.65903
TCGA-CU-A3QU	158	0	58	MALE	High Grade	Stage IV	T2b	M0	N1	0.729589
TCGA-CU-A3YL	496	0	67	MALE	High Grade	Stage III	T4a	M0	N0	0.616434
TCGA-CU-A5W6	56	1	70	MALE	High Grade	Stage III	T4a	M0	N0	1.41385
TCGA-CU-A72E	413	1	76	MALE	High Grade	Stage IV	T3b	M0	N2	2.26573
TCGA-DK-A1A3	665	1	60	MALE	High Grade	Stage IV	T3	M0	N2	4.03207
TCGA-DK-A1A5	65	1	79	MALE	High Grade	Stage II	T2b	M0	N0	3.62327
TCGA-DK-A1A6	2020	0	53	MALE	High Grade	Stage IV	T2a	M0	N1	0.55915
TCGA-DK-A1A7	560	0	67	FEMALE	High Grade	Stage IV	T3	M0	N2	1.61918
TCGA-DK-A1AA	578	0	57	MALE	High Grade	Stage III	T3	M0	N0	1.20314
TCGA-DK-A1AB	508	1	74	FEMALE	High Grade	Stage IV	T4a	M0	N2	2.20304
TCGA-DK-A1AC	3981	0	72	MALE	High Grade	Stage III	T3b	M0	N0	0.402228
TCGA-DK-A1AD	3420	0	69	MALE	High Grade	Stage IV	T3b	M0	N2	0.350331
TCGA-DK-A1AE	491	0	84	MALE	High Grade	Stage III	T3	M0	N0	1.15162
TCGA-DK-A1AF	536	0	84	FEMALE	High Grade	Stage IV	T3	M0	N2	2.34339
TCGA-DK-A1AG	475	0	65	MALE	High Grade	Stage III	T3	M0	N0	0.737904
TCGA-DK-A2HX	55	0	80	FEMALE	High Grade	Stage IV	T3	M0	N2	0.901398
TCGA-DK-A2I1	546	0	73	FEMALE	High Grade	Stage II	T2b	M0	N0	0.961722
TCGA-DK-A2I2	237	1	63	FEMALE	High Grade	Stage IV	T3	M0	N3	2.73206
TCGA-DK-A2I4	3835	0	79	MALE	High Grade	Stage III	T3b	M0	N0	0.988012
TCGA-DK-A2I6	2656	0	81	MALE	High Grade	Stage IV	T2b	M0	N1	0.659708
TCGA-DK-A3IK	67	0	87	MALE	High Grade	Stage IV	T3	M0	N2	0.531201
TCGA-DK-A3IL	413	1	79	FEMALE	High Grade	Stage IV	T3	M0	N2	1.74174
TCGA-DK-A3IM	238	0	76	MALE	High Grade	Stage III	T3	M0	N0	1.72543
TCGA-DK-A3IN	250	1	72	MALE	High Grade	Stage III	T4a	M0	N0	1.20838
TCGA-DK-A3IQ	539	1	74	MALE	High Grade	Stage III	T3	M0	N0	3.22214
TCGA-DK-A3IS	1529	0	68	MALE	High Grade	Stage II	T2a	M0	N0	0.738919
TCGA-DK-A3IT	459	0	62	MALE	High Grade	Stage III	T3	M0	N0	3.28827
TCGA-DK-A3IU	609	0	58	MALE	High Grade	Stage II	T2b	M0	N0	1.06011
TCGA-DK-A3IV	294	1	60	MALE	High Grade	Stage II	unknow	M0	NX	0.12862
TCGA-DK-A3WW	497	0	57	MALE	High Grade	Stage III	T3	M0	N0	0.221441
TCGA-DK-A3WX	321	1	67	FEMALE	High Grade	Stage III	T3	M0	N0	0.593023
TCGA-DK-A3WY	4283	0	67	FEMALE	High Grade	Stage III	T3	M0	N0	0.13483
TCGA-DK-A3X1	1460	0	78	FEMALE	High Grade	Stage III	T3	M0	N0	0.290795
TCGA-DK-A3X2	547	1	85	MALE	High Grade	Stage IV	T3	M0	N2	0.901704
TCGA-DK-A6AV	1952	0	82	FEMALE	High Grade	Stage II	T2a	M0	N0	0.441992
TCGA-DK-A6AW	1264	0	70	MALE	High Grade	Stage II	T2a	M0	N0	0.824334
TCGA-DK-A6B0	2330	0	61	MALE	High Grade	Stage II	T2b	M0	N0	0.528488
TCGA-DK-A6B1	2049	0	67	MALE	High Grade	Stage II	T2a	M0	N0	0.493706
TCGA-DK-A6B2	477	0	70	MALE	High Grade	Stage IV	T3	M0	N1	0.422082
TCGA-DK-A6B5	1249	0	45	MALE	High Grade	Stage IV	T4a	M0	N2	0.964279
TCGA-DK-A6B6	933	0	57	MALE	High Grade	Stage II	unknow	MX	NX	0.195817
TCGA-DK-AA6L	1163	1	48	MALE	High Grade	Stage IV	T3	MX	N1	0.442789
TCGA-DK-AA6M	1582	0	64	FEMALE	High Grade	Stage II	T2	M0	N0	1.71938
TCGA-DK-AA6P	457	0	72	FEMALE	High Grade	Stage II	unknow	M0	N0	0.559297
TCGA-DK-AA6Q	413	1	61	FEMALE	High Grade	Stage IV	T3	M0	N1	2.21542
TCGA-DK-AA6R	5041	0	68	MALE	High Grade	Stage IV	T4	M0	N1	0.837191
TCGA-DK-AA6S	5050	0	60	MALE	High Grade	Stage III	T3b	M0	N0	0.515419
TCGA-DK-AA6T	572	0	63	MALE	High Grade	Stage II	unknow	M0	N0	0.149796
TCGA-DK-AA6U	578	0	64	MALE	unknow	Stage II	unknow	M0	N0	1.28433
TCGA-DK-AA6W	415	1	78	MALE	High Grade	Stage II	T2	M0	N0	3.04379
TCGA-DK-AA6X	467	0	63	MALE	High Grade	Stage II	unknow	M0	N0	1.00363
TCGA-DK-AA71	415	0	71	MALE	High Grade	Stage II	T2b	M0	N0	0.993332
TCGA-DK-AA74	1708	0	75	MALE	High Grade	Stage III	T3	M0	N0	1.20164
TCGA-DK-AA75	340	1	82	MALE	High Grade	Stage III	T3	M0	N0	1.37223
TCGA-DK-AA76	366	0	64	FEMALE	High Grade	Stage II	unknow	M0	N0	0.612141
TCGA-DK-AA77	618	0	61	MALE	High Grade	Stage II	T2a	M0	N0	0.626399
TCGA-E5-A2PC	1326	0	61	FEMALE	High Grade	Stage IV	T2b	MX	N1	1.61859
TCGA-E5-A4TZ	467	1	64	MALE	High Grade	Stage IV	T4b	MX	N2	1.03799
TCGA-E5-A4U1	1181	0	72	MALE	High Grade	Stage II	T2b	M0	N0	0.0452817
TCGA-E7-A3X6	407	0	70	MALE	Low Grade	Stage II	T2	M0	NX	0.453691
TCGA-E7-A3Y1	163	0	57	MALE	Low Grade	Stage II	unknow	M0	N0	0.281363
TCGA-E7-A4IJ	408	0	56	MALE	High Grade	Stage II	T2b	M0	NX	0.579349
TCGA-E7-A4XJ	68	1	66	MALE	High Grade	Stage II	T2	M0	N0	1.56371
TCGA-E7-A519	508	0	72	MALE	High Grade	Stage II	T2b	M0	NX	0.27707
TCGA-E7-A541	529	0	66	MALE	High Grade	Stage II	T2b	MX	N0	0.322207
TCGA-E7-A5KE	17	0	78	FEMALE	High Grade	Stage II	T2a	M0	N0	0.237938
TCGA-E7-A5KF	20	0	67	MALE	Low Grade	Stage II	T2a	M0	N0	2.8461
TCGA-E7-A677	443	0	81	MALE	Low Grade	Stage II	T2b	M0	N0	0.781921
TCGA-E7-A678	425	0	55	MALE	Low Grade	Stage III	T3	M0	N0	0.618816
TCGA-E7-A6MD	129	0	66	MALE	High Grade	Stage IV	T4a	M0	N1	0.776894
TCGA-E7-A6ME	395	0	75	MALE	High Grade	Stage II	T2b	M0	NX	1.4526
TCGA-E7-A6MF	436	0	37	MALE	Low Grade	Stage II	T2a	M0	NX	0.455346
TCGA-E7-A7DU	28	0	73	MALE	Low Grade	Stage III	T3	M0	N0	1.11671
TCGA-E7-A7DV	37	0	44	MALE	High Grade	Stage IV	T4	MX	N3	1.96383
TCGA-E7-A7PW	416	0	63	MALE	High Grade	Stage III	T3a	M0	NX	0.741017
TCGA-E7-A7XN	428	0	66	MALE	High Grade	Stage III	T3	M0	N0	0.206044
TCGA-E7-A85H	394	0	64	MALE	High Grade	Stage III	T3	M0	N0	0.767219
TCGA-E7-A8O7	466	0	52	MALE	Low Grade	Stage II	T2	M0	N0	0.396142
TCGA-E7-A8O8	13	0	59	MALE	High Grade	Stage II	T2	M0	N0	0.21047
TCGA-E7-A97P	437	1	73	MALE	High Grade	Stage II	T2	M0	NX	0.837594
TCGA-E7-A97Q	246	1	60	FEMALE	High Grade	Stage IV	T4a	MX	N3	1.18849
TCGA-FD-A3B3	392	0	74	FEMALE	High Grade	Stage III	T3	MX	N0	0.877982
TCGA-FD-A3B4	477	0	55	FEMALE	High Grade	Stage III	T4a	MX	N0	3.22123
TCGA-FD-A3B5	272	1	86	MALE	High Grade	Stage IV	T2b	MX	N1	1.63262
TCGA-FD-A3B6	209	0	75	MALE	High Grade	Stage II	T2b	MX	N0	0.676148
TCGA-FD-A3B7	122	1	66	MALE	High Grade	Stage III	T3a	MX	N0	1.12409
TCGA-FD-A3B8	378	0	56	MALE	High Grade	Stage II	T2b	MX	N0	0.584044
TCGA-FD-A3N5	363	0	69	MALE	High Grade	Stage II	T2b	MX	N0	1.50467
TCGA-FD-A3N6	483	0	43	FEMALE	High Grade	Stage II	T2b	MX	N0	0.771012
TCGA-FD-A3NA	1338	0	60	MALE	High Grade	Stage II	T2b	MX	N0	0.686764
TCGA-FD-A3SJ	739	1	59	MALE	High Grade	Stage IV	T2b	MX	N2	1.93107
TCGA-FD-A3SL	683	0	60	MALE	High Grade	Stage IV	T4a	M1	N2	1.07147
TCGA-FD-A3SM	547	1	70	MALE	High Grade	Stage IV	T3a	M1	N2	2.92054
TCGA-FD-A3SN	390	0	79	MALE	High Grade	Stage III	T3b	MX	N0	2.12799
TCGA-FD-A3SO	168	1	68	MALE	High Grade	Stage IV	T3a	MX	N1	2.82513
TCGA-FD-A3SP	401	0	60	MALE	High Grade	Stage III	T3b	MX	N0	2.18373
TCGA-FD-A3SQ	1423	1	62	MALE	High Grade	Stage IV	T3a	MX	N2	0.598916
TCGA-FD-A3SR	602	1	68	MALE	High Grade	Stage IV	T4a	MX	N2	1.15652
TCGA-FD-A3SS	391	1	66	MALE	High Grade	Stage IV	T4	MX	N3	0.822732
TCGA-FD-A43N	699	0	76	MALE	High Grade	Stage III	T3a	MX	N0	0.888994
TCGA-FD-A43P	454	0	74	MALE	High Grade	Stage II	T2a	MX	N0	1.00267
TCGA-FD-A43S	455	0	71	FEMALE	High Grade	Stage III	T3b	MX	N0	0.399111
TCGA-FD-A43U	454	0	70	MALE	High Grade	Stage IV	T4a	MX	N2	0.23235
TCGA-FD-A43X	110	0	84	MALE	High Grade	Stage II	T2a	MX	N0	0.392529
TCGA-FD-A43Y	369	0	65	MALE	High Grade	Stage III	T4	MX	N0	6.58377
TCGA-FD-A5BR	656	0	57	MALE	High Grade	Stage II	T2b	MX	N0	1.29197
TCGA-FD-A5BS	1261	0	68	MALE	High Grade	Stage III	T3b	MX	N0	0.284498
TCGA-FD-A5BT	328	1	84	MALE	High Grade	Stage III	T3b	MX	N0	2.90659
TCGA-FD-A5BU	476	0	76	FEMALE	High Grade	Stage II	T2b	MX	N0	2.07866
TCGA-FD-A5BV	163	1	47	FEMALE	High Grade	Stage III	T3b	MX	N0	7.39778
TCGA-FD-A5BX	173	1	82	MALE	High Grade	Stage IV	T3b	MX	N1	2.3949
TCGA-FD-A5BY	251	0	63	FEMALE	High Grade	Stage III	T3a	MX	N0	2.90538
TCGA-FD-A5BZ	835	1	77	FEMALE	High Grade	Stage IV	T3a	MX	N1	1.10011
TCGA-FD-A5C0	407	0	61	MALE	High Grade	Stage IV	T3a	MX	N2	1.05878
TCGA-FD-A5C1	1603	0	61	FEMALE	High Grade	Stage III	T3b	MX	N0	2.69142
TCGA-FD-A62N	82	0	69	MALE	High Grade	Stage III	T3b	MX	N0	1.08861
TCGA-FD-A62O	216	1	74	MALE	High Grade	Stage IV	T3a	MX	N2	0.617854
TCGA-FD-A62P	191	1	76	MALE	High Grade	Stage II	T2b	MX	N0	0.997793
TCGA-FD-A62S	368	0	60	FEMALE	High Grade	Stage III	T3b	MX	N0	2.24987
TCGA-FD-A6TA	1912	0	58	MALE	High Grade	Stage IV	T3b	MX	N2	1.95101
TCGA-FD-A6TB	572	0	82	MALE	High Grade	Stage III	T3a	MX	N0	0.226392
TCGA-FD-A6TC	187	0	79	FEMALE	High Grade	Stage III	T4a	MX	N0	1.14774
TCGA-FD-A6TD	386	1	77	MALE	High Grade	Stage III	T3a	MX	N0	2.48022
TCGA-FD-A6TE	376	0	54	MALE	High Grade	Stage IV	T3a	MX	N2	0.744942
TCGA-FD-A6TF	69	1	80	FEMALE	High Grade	Stage IV	T3b	M1	N2	7.292
TCGA-FD-A6TG	93	1	73	MALE	High Grade	Stage IV	T3a	MX	N2	0.665113
TCGA-FD-A6TH	131	1	63	MALE	High Grade	Stage IV	T3	MX	N2	9.81444
TCGA-FD-A6TI	294	1	73	MALE	High Grade	Stage IV	T4b	MX	N1	3.57185
TCGA-FD-A6TK	330	0	60	MALE	High Grade	Stage III	T3a	MX	N0	0.718188
TCGA-FJ-A3Z7	945	0	76	MALE	High Grade	Stage IV	T4a	MX	N2	1.05389
TCGA-FJ-A3Z9	385	1	72	MALE	High Grade	unknow	TX	M0	N0	0.560105
TCGA-FJ-A3ZE	324	1	65	MALE	High Grade	Stage IV	unknow	M1	N3	3.10041
TCGA-FJ-A3ZF	524	0	73	MALE	High Grade	Stage III	unknow	M0	N0	0.273797
TCGA-FJ-A871	272	1	49	MALE	High Grade	Stage III	T3b	MX	NX	5.87761
TCGA-FT-A3EE	99	1	80	FEMALE	High Grade	Stage III	T4a	MX	N0	7.12879
TCGA-FT-A61P	337	0	76	MALE	High Grade	Stage IV	T3b	MX	N2	3.36899
TCGA-G2-A2EC	696	1	58	FEMALE	High Grade	Stage II	unknow	M0	N0	2.3919
TCGA-G2-A2EF	1884	0	50	MALE	High Grade	Stage II	unknow	M0	N0	0.251761
TCGA-G2-A2EJ	931	0	56	FEMALE	High Grade	Stage II	unknow	M0	N0	0.476534
TCGA-G2-A2EK	485	0	57	MALE	High Grade	Stage II	unknow	M0	N0	0.356044
TCGA-G2-A2EL	819	1	77	MALE	High Grade	Stage II	unknow	M0	N0	1.50125
TCGA-G2-A2EO	1072	0	69	MALE	High Grade	Stage III	T3a	M0	N0	0.573504
TCGA-G2-A2ES	1004	1	85	MALE	High Grade	Stage II	T3b	M0	N0	0.753806
TCGA-G2-A3IB	220	1	66	MALE	High Grade	Stage II	unknow	MX	NX	10.3744
TCGA-G2-A3IE	612	1	51	MALE	High Grade	Stage II	unknow	MX	NX	0.398549
TCGA-G2-A3VY	536	0	66	MALE	High Grade	Stage II	unknow	unknow	unknow	0.154948
TCGA-G2-AA3B	2008	0	75	FEMALE	High Grade	Stage II	T2	M0	N0	0.0356035
TCGA-G2-AA3C	211	1	66	MALE	High Grade	Stage IV	T3b	M0	N1	0.202577
TCGA-G2-AA3D	1960	0	60	MALE	High Grade	Stage IV	T3	M0	N2	0.778
TCGA-G2-AA3F	893	0	77	MALE	High Grade	Stage IV	T3	M0	N1	0.501415
TCGA-GC-A3BM	651	1	70	MALE	High Grade	Stage II	T2b	M0	N0	0.789118
TCGA-GC-A3I6	630	1	45	MALE	High Grade	Stage III	T3a	M0	N0	0.742623
TCGA-GC-A3OO	481	0	79	MALE	High Grade	Stage II	T2b	M0	N0	1.79447
TCGA-GC-A3RB	582	0	54	MALE	High Grade	Stage III	T3b	M0	N0	2.30866
TCGA-GC-A3RC	484	0	59	MALE	High Grade	Stage II	T2b	M0	N0	2.27214
TCGA-GC-A3RD	428	0	83	FEMALE	High Grade	Stage III	T3a	M0	N0	0.741065
TCGA-GC-A3WC	540	0	80	FEMALE	High Grade	Stage III	T3	MX	N0	1.04798
TCGA-GC-A3YS	758	0	61	MALE	High Grade	Stage IV	T3a	MX	N1	3.23293
TCGA-GC-A4ZW	15	0	71	MALE	High Grade	Stage III	T3a	M0	N0	30.2953
TCGA-GC-A6I1	0	0	90	FEMALE	High Grade	Stage II	T2b	MX	N0	0.613174
TCGA-GC-A6I3	0	0	90	FEMALE	High Grade	Stage IV	T3a	MX	N1	0.315851
TCGA-GD-A2C5	812	0	53	FEMALE	High Grade	Stage IV	T3a	MX	N2	0.488125
TCGA-GD-A3OP	64	0	84	FEMALE	High Grade	Stage IV	T4a	MX	N2	0.719797
TCGA-GD-A3OQ	95	0	48	MALE	High Grade	Stage IV	T4a	MX	N1	1.47405
TCGA-GD-A3OS	638	0	54	FEMALE	High Grade	Stage II	unknow	MX	NX	2.15262
TCGA-GD-A6C6	67	0	64	MALE	High Grade	Stage III	T3a	MX	N0	0.0947635
TCGA-GU-A42P	332	1	72	MALE	High Grade	Stage IV	T3a	M0	N1	0.300219
TCGA-GU-A42Q	344	1	67	MALE	High Grade	Stage III	T3b	M0	N0	8.49499
TCGA-GU-A42R	344	0	68	MALE	High Grade	Stage IV	T4a	MX	N2	1.18082
TCGA-GU-A762	232	1	87	MALE	High Grade	Stage IV	T4a	MX	N2	1.58423
TCGA-GU-A763	824	0	72	MALE	High Grade	Stage III	T4	M0	N0	1.00536
TCGA-GU-A764	610	0	66	MALE	High Grade	Stage II	T2b	MX	N0	2.36798
TCGA-GU-A766	480	0	62	MALE	High Grade	Stage II	T2a	MX	N0	0.468717
TCGA-GU-A767	144	1	81	MALE	High Grade	Stage IV	T3b	MX	N2	3.43921
TCGA-GU-AATO	324	1	75	MALE	High Grade	Stage IV	T4a	MX	N2	0.715158
TCGA-GU-AATP	1003	0	74	MALE	High Grade	Stage IV	T2	MX	N2	0.528235
TCGA-GU-AATQ	213	1	68	MALE	High Grade	Stage III	T3b	MX	N0	1.6497
TCGA-GV-A3JV	434	1	66	MALE	High Grade	Stage IV	T3b	MX	N1	1.10475
TCGA-GV-A3JW	649	0	74	MALE	High Grade	Stage II	T2	MX	NX	1.02687
TCGA-GV-A3JX	581	0	59	MALE	High Grade	Stage III	T3b	MX	N0	0.728941
TCGA-GV-A3JZ	603	0	55	MALE	High Grade	Stage IV	T4a	MX	N3	1.76995
TCGA-GV-A3QF	617	1	79	MALE	High Grade	Stage IV	T3b	MX	N2	0.0827837
TCGA-GV-A3QH	258	1	67	MALE	High Grade	Stage II	unknow	MX	NX	1.09426
TCGA-GV-A3QI	322	0	47	MALE	High Grade	Stage III	T3b	MX	N0	0.574129
TCGA-GV-A3QK	832	0	56	FEMALE	High Grade	Stage IV	T4a	M0	N2	0.498473
TCGA-GV-A40E	261	1	75	MALE	High Grade	Stage II	unknow	MX	NX	1.77339
TCGA-GV-A40G	428	0	77	MALE	High Grade	Stage II	T2a	MX	N0	0.428389
TCGA-GV-A6ZA	691	0	54	MALE	High Grade	Stage II	T2b	MX	N0	0.477026
TCGA-H4-A2HO	46	0	53	MALE	High Grade	Stage III	T4a	MX	N0	0.885488
TCGA-H4-A2HQ	590	0	64	FEMALE	High Grade	Stage IV	unknow	M1	NX	0.239049
TCGA-HQ-A2OE	1174	0	69	MALE	unknow	unknow	T2a	MX	N2	0.762172
TCGA-HQ-A2OF	1947	0	52	FEMALE	High Grade	Stage III	T3b	M0	N0	1.38184
TCGA-HQ-A5ND	274	1	78	MALE	High Grade	Stage IV	T3b	M0	N1	4.81384
TCGA-HQ-A5NE	370	1	57	MALE	High Grade	Stage III	T3	M0	N0	1.04313
TCGA-K4-A3WS	761	0	66	MALE	High Grade	Stage III	T3a	MX	N0	0.952064
TCGA-K4-A3WU	105	0	87	MALE	High Grade	Stage III	T4a	MX	N0	0.337422
TCGA-K4-A3WV	646	0	77	FEMALE	High Grade	Stage II	T2b	MX	N0	1.05187
TCGA-K4-A4AB	76	0	76	MALE	High Grade	Stage III	T4a	MX	N0	1.09899
TCGA-K4-A4AC	278	1	83	MALE	High Grade	Stage II	T2b	MX	N0	1.13835
TCGA-K4-A54R	842	0	59	MALE	High Grade	Stage II	T2b	MX	N0	0.161394
TCGA-K4-A5RH	276	0	69	MALE	High Grade	Stage III	T3a	MX	N0	2.52912
TCGA-K4-A5RI	356	1	67	FEMALE	High Grade	Stage III	T3a	MX	N0	8.68816
TCGA-K4-A5RJ	53	0	75	MALE	High Grade	Stage II	T2b	MX	N0	0.134158
TCGA-K4-A6FZ	55	0	75	FEMALE	High Grade	Stage III	T3a	MX	N0	0.68212
TCGA-K4-A6MB	469	0	64	MALE	High Grade	Stage IV	T3b	MX	N1	1.28565
TCGA-K4-A83P	495	0	77	MALE	unknow	Stage IV	T4a	MX	N1	0.246235
TCGA-K4-AAQO	359	0	56	MALE	High Grade	Stage III	T3a	MX	N0	0.452718
TCGA-KQ-A41N	1604	0	73	MALE	High Grade	Stage III	T3b	M0	N0	0.543389
TCGA-KQ-A41O	1538	0	84	MALE	High Grade	Stage IV	T3	M0	N1	0.0691678
TCGA-KQ-A41P	1094	0	76	MALE	High Grade	Stage IV	T3b	M1	N3	0.518177
TCGA-KQ-A41Q	361	0	89	MALE	High Grade	Stage III	T3b	MX	N0	0.543997
TCGA-KQ-A41R	1350	0	80	FEMALE	High Grade	Stage II	T2	MX	N0	0.484381
TCGA-KQ-A41S	35	0	87	FEMALE	High Grade	Stage III	T4a	MX	NX	4.90442
TCGA-LC-A66R	466	0	78	MALE	High Grade	Stage IV	T4a	MX	N2	1.79761
TCGA-LT-A5Z6	474	0	56	MALE	High Grade	Stage II	unknow	MX	NX	0.233468
TCGA-LT-A8JT	641	0	69	FEMALE	High Grade	Stage II	T2a	M0	N0	0.253369
TCGA-MV-A51V	410	0	75	MALE	High Grade	Stage III	T3a	M0	N0	0.378344
TCGA-PQ-A6FI	372	0	70	MALE	High Grade	Stage II	T2a	MX	N0	1.87543
TCGA-PQ-A6FN	507	0	78	FEMALE	High Grade	Stage III	T3a	MX	N0	1.77186
TCGA-R3-A69X	433	0	70	MALE	High Grade	Stage III	T3a	M0	N0	1.59428
TCGA-S5-A6DX	56	1	83	MALE	High Grade	Stage IV	T4a	MX	N2	0.701725
TCGA-S5-AA26	503	0	46	MALE	High Grade	Stage III	T3a	MX	N0	0.190581
TCGA-SY-A9G0	378	0	82	MALE	High Grade	Stage IV	T4	M0	N1	1.51471
TCGA-SY-A9G5	960	0	66	MALE	High Grade	Stage III	T4a	M0	N0	0.298513
TCGA-UY-A78K	536	1	60	MALE	High Grade	Stage IV	unknow	MX	N2	0.924471
TCGA-UY-A78L	1127	0	62	MALE	High Grade	Stage IV	unknow	MX	N1	0.662673
TCGA-UY-A78M	690	1	81	FEMALE	High Grade	Stage IV	T2	MX	N2	1.67941
TCGA-UY-A78N	2641	1	80	MALE	High Grade	Stage IV	T2	MX	N1	0.627054
TCGA-UY-A78O	2312	0	75	FEMALE	High Grade	Stage II	T2	MX	N0	0.362485
TCGA-UY-A78P	2380	0	78	FEMALE	High Grade	Stage II	T2	MX	N0	1.44925
TCGA-UY-A8OB	2109	0	63	MALE	High Grade	Stage IV	T3a	MX	N1	1.09015
TCGA-UY-A8OC	0	1	90	MALE	High Grade	Stage IV	T4	MX	N1	9.78956
TCGA-UY-A8OD	3432	0	68	FEMALE	High Grade	Stage II	T2b	MX	N0	0.827165
TCGA-UY-A9PA	1072	0	48	MALE	High Grade	Stage III	T3a	MX	N0	0.598397
TCGA-UY-A9PB	899	0	49	MALE	High Grade	Stage III	T3a	MX	N0	1.14418
TCGA-UY-A9PD	542	0	80	MALE	High Grade	Stage III	T3a	MX	N0	1.41537
TCGA-UY-A9PE	189	0	86	MALE	High Grade	Stage IV	T2b	MX	N2	0.709946
TCGA-UY-A9PF	117	0	77	MALE	High Grade	Stage IV	T3a	MX	N2	2.04183
TCGA-UY-A9PH	1561	0	73	MALE	High Grade	Stage II	T2b	MX	N0	0.294946
TCGA-XF-A8HB	1370	0	50	FEMALE	High Grade	Stage II	T2b	MX	N0	1.08054
TCGA-XF-A8HC	200	1	79	MALE	High Grade	Stage IV	T3a	MX	N2	0.261735
TCGA-XF-A8HD	2964	0	77	MALE	High Grade	Stage III	T3a	MX	N0	0.321799
TCGA-XF-A8HE	3817	0	47	MALE	High Grade	Stage III	T3b	MX	N0	0.483616
TCGA-XF-A8HF	2954	1	80	MALE	High Grade	Stage III	T3a	M0	N0	1.01583
TCGA-XF-A8HG	467	1	69	MALE	High Grade	Stage III	T3b	MX	N0	0.823084
TCGA-XF-A8HH	57	1	61	FEMALE	High Grade	Stage IV	T3b	M0	N2	1.35945
TCGA-XF-A8HI	544	1	57	FEMALE	High Grade	Stage IV	T2b	MX	N2	0.406913
TCGA-XF-A9SH	1971	1	65	FEMALE	High Grade	Stage II	T2b	M0	N0	0.769476
TCGA-XF-A9SI	2423	0	73	FEMALE	High Grade	Stage II	T2b	MX	N0	0.451801
TCGA-XF-A9SJ	98	1	83	MALE	High Grade	Stage IV	T3b	MX	N2	4.39043
TCGA-XF-A9SK	486	1	65	MALE	High Grade	Stage IV	T3b	MX	N1	0.635971
TCGA-XF-A9SL	2020	1	69	MALE	High Grade	Stage IV	T3a	MX	N2	1.35009
TCGA-XF-A9SM	1048	0	76	MALE	High Grade	Stage III	T3b	MX	N0	0.674356
TCGA-XF-A9SP	454	1	59	MALE	High Grade	Stage III	T3b	MX	N0	0.708116
TCGA-XF-A9ST	128	1	68	MALE	High Grade	Stage III	T3b	MX	N0	13.5234
TCGA-XF-A9SU	182	1	74	FEMALE	High Grade	Stage IV	T3b	MX	N1	2.6568
TCGA-XF-A9SV	388	1	82	MALE	High Grade	Stage IV	T4a	M1	N2	1.10403
TCGA-XF-A9SW	362	1	85	MALE	High Grade	Stage IV	T3b	MX	N2	2.98948
TCGA-XF-A9SX	719	1	63	FEMALE	High Grade	Stage IV	T3b	MX	N2	1.46118
TCGA-XF-A9SY	640	0	60	FEMALE	High Grade	Stage IV	T3b	MX	N2	0.739471
TCGA-XF-A9SZ	859	1	79	MALE	High Grade	Stage IV	T3b	MX	N2	0.980389
TCGA-XF-A9T0	799	0	68	MALE	High Grade	Stage III	T3b	MX	N0	0.604715
TCGA-XF-A9T2	575	1	54	MALE	High Grade	Stage III	T3b	MX	N0	2.48175
TCGA-XF-A9T3	68	0	69	FEMALE	High Grade	Stage IV	T3b	MX	N2	1.5575
TCGA-XF-A9T4	495	1	48	MALE	High Grade	Stage IV	T2b	MX	N1	1.17395
TCGA-XF-A9T5	2027	0	78	FEMALE	High Grade	Stage IV	T3a	MX	N1	1.5479
TCGA-XF-A9T6	64	0	88	FEMALE	High Grade	Stage III	T3b	MX	N0	0.512296
TCGA-XF-A9T8	418	1	64	MALE	High Grade	Stage III	T3b	MX	N0	2.78241
TCGA-XF-AAME	2828	1	64	FEMALE	High Grade	Stage II	T2b	MX	N0	1.21386
TCGA-XF-AAMG	3364	0	49	MALE	High Grade	Stage III	T4a	MX	N0	1.11432
TCGA-XF-AAMH	344	1	80	MALE	High Grade	Stage IV	T3b	MX	N1	8.83486
TCGA-XF-AAMJ	1670	1	70	MALE	High Grade	Stage III	T3b	M0	N0	1.97313
TCGA-XF-AAML	232	1	75	MALE	High Grade	Stage II	T2b	MX	N0	2.05542
TCGA-XF-AAMQ	2177	0	59	FEMALE	High Grade	Stage II	T2a	MX	N0	0.959972
TCGA-XF-AAMR	2790	0	48	MALE	High Grade	Stage III	T3b	MX	N0	1.37473
TCGA-XF-AAMT	90	1	75	FEMALE	High Grade	Stage IV	T3b	MX	N2	2.47778
TCGA-XF-AAMW	253	1	79	FEMALE	High Grade	Stage IV	T2b	unknow	N0	4.40939
TCGA-XF-AAMX	206	1	87	FEMALE	High Grade	Stage III	T3b	MX	N0	0.821562
TCGA-XF-AAMY	3011	0	78	MALE	High Grade	Stage III	T3b	MX	N0	0.494447
TCGA-XF-AAMZ	1348	1	81	FEMALE	High Grade	Stage IV	T3a	MX	N2	0.865244
TCGA-XF-AAN0	1718	1	68	MALE	High Grade	Stage IV	T4a	M0	N2	2.62336
TCGA-XF-AAN1	941	1	75	FEMALE	High Grade	Stage III	T4a	M0	N0	0.558442
TCGA-XF-AAN2	1869	1	73	MALE	High Grade	Stage II	T2b	MX	N0	1.03209
TCGA-XF-AAN3	2625	0	76	MALE	High Grade	Stage IV	T3b	MX	N2	0.899291
TCGA-XF-AAN4	823	1	77	FEMALE	High Grade	Stage III	T3b	MX	N0	1.14899
TCGA-XF-AAN5	2293	0	61	FEMALE	High Grade	Stage III	T3b	MX	N0	0.714871
TCGA-XF-AAN7	565	1	60	MALE	High Grade	Stage IV	T3a	MX	N1	1.14503
TCGA-XF-AAN8	118	1	74	FEMALE	High Grade	Stage III	T3b	MX	N0	16.8317
TCGA-YC-A89H	573	0	78	FEMALE	High Grade	Stage II	unknow	MX	unknow	0.267794
TCGA-YC-A8S6	293	0	71	MALE	High Grade	Stage II	T2a	MX	N0	1.39194
TCGA-YC-A9TC	20	1	71	MALE	High Grade	Stage IV	unknow	M1	unknow	32.8158
TCGA-YF-AA3L	364	0	47	FEMALE	High Grade	Stage II	T2b	MX	N0	0.307888
TCGA-YF-AA3M	415	0	57	MALE	High Grade	Stage II	T2a	MX	NX	0.629764
TCGA-ZF-A9R0	680	1	82	MALE	High Grade	Stage III	T3b	M0	NX	2.24472
TCGA-ZF-A9R1	773	0	81	MALE	High Grade	Stage IV	T3b	M0	N1	0.174988
TCGA-ZF-A9R2	642	0	75	MALE	High Grade	Stage II	T2b	M0	N0	0.309884
TCGA-ZF-A9R3	949	1	53	FEMALE	High Grade	Stage II	T2	M0	NX	0.987109
TCGA-ZF-A9R4	921	0	83	MALE	High Grade	Stage II	T2	M0	NX	0.205877
TCGA-ZF-A9R5	1090	0	59	MALE	High Grade	Stage III	T3	M0	N0	0.229979
TCGA-ZF-A9R7	665	0	76	FEMALE	High Grade	Stage II	unknow	M0	NX	0.0818822
TCGA-ZF-A9R9	864	1	58	MALE	High Grade	Stage IV	T3b	MX	N2	1.4375
TCGA-ZF-A9RC	2868	0	77	MALE	High Grade	Stage III	T3a	MX	N0	0.507557
TCGA-ZF-A9RD	408	1	75	FEMALE	High Grade	Stage IV	T3a	MX	N2	2.79257
TCGA-ZF-A9RE	106	1	78	FEMALE	High Grade	Stage II	unknow	MX	unknow	1.20257
TCGA-ZF-A9RF	1949	0	74	MALE	High Grade	Stage II	T1	M0	NX	0.192653
TCGA-ZF-A9RL	2703	0	61	MALE	High Grade	Stage II	unknow	MX	unknow	0.18904
TCGA-ZF-A9RM	1455	0	70	MALE	High Grade	Stage II	T0	MX	N0	1.08226
TCGA-ZF-A9RN	615	1	67	FEMALE	High Grade	Stage III	T3b	M0	NX	0.448417
TCGA-ZF-AA4N	88	1	74	MALE	High Grade	Stage II	unknow	unknow	unknow	32.2966
TCGA-ZF-AA4R	1036	1	67	MALE	High Grade	Stage IV	T3a	MX	N1	2.65585
TCGA-ZF-AA4T	599	1	65	MALE	High Grade	Stage IV	T4	MX	N2	1.02755
TCGA-ZF-AA4U	262	1	70	MALE	High Grade	Stage III	T4a	MX	NX	1.16116
TCGA-ZF-AA4V	1806	0	66	MALE	High Grade	Stage III	T3b	M0	N0	0.349315
TCGA-ZF-AA4W	1830	0	56	MALE	High Grade	Stage III	T3b	MX	N0	1.56692
TCGA-ZF-AA4X	2044	0	56	MALE	High Grade	Stage II	T2	M0	NX	0.158946
TCGA-ZF-AA51	1714	0	69	FEMALE	High Grade	Stage II	T2	M0	NX	0.417462
TCGA-ZF-AA52	1077	1	70	MALE	High Grade	Stage III	T3a	MX	NX	2.39303
TCGA-ZF-AA53	1761	0	60	MALE	High Grade	Stage II	T2	M0	NX	0.649342
TCGA-ZF-AA54	590	1	71	MALE	High Grade	Stage III	T3	MX	NX	1.68629
TCGA-ZF-AA56	259	1	79	FEMALE	High Grade	Stage III	T4a	MX	N0	2.33805
TCGA-ZF-AA58	1649	0	61	FEMALE	High Grade	Stage IV	T3a	MX	N2	2.18471
TCGA-ZF-AA5H	897	0	60	FEMALE	High Grade	Stage IV	T3b	M0	N2	1.03599
TCGA-ZF-AA5N	168	1	62	FEMALE	High Grade	Stage IV	T2	M1	NX	5.13791
TCGA-ZF-AA5P	372	0	65	MALE	High Grade	Stage IV	T2b	M0	N2	0.49712

## Sheet: Risk score in GSE13507
id	fustat	futime	risk score	risk level
GSM340606	1	1.49315	9.25539	high
GSM340607	0	11.2575	0.586195	low
GSM340608	0	11.2082	0.857867	low
GSM340609	1	2.21096	1.59236	high
GSM340610	1	7.15616	1.52908	high
GSM340611	1	1.25753	1.58791	high
GSM340612	1	1.52329	2.34845	high
GSM340613	0	10.6795	0.594226	low
GSM340614	1	1.03288	1.50431	high
GSM340615	0	10.6	0.757916	low
GSM340616	0	10.2767	1.12324	high
GSM340617	0	10.2959	0.682591	low
GSM340618	0	10.7342	0.613145	low
GSM340619	1	0.0849315	2.19274	high
GSM340620	0	10.6575	0.802104	low
GSM340621	1	1.36986	0.81736	low
GSM340622	0	10.4904	0.820801	low
GSM340623	0	10.2356	1.18462	high
GSM340624	1	0.257534	0.891455	low
GSM340625	1	5.41918	1.33958	high
GSM340626	1	0.265753	2.14929	high
GSM340627	0	9.91233	0.918629	low
GSM340628	1	1.86301	1.12156	high
GSM340629	0	9.90411	0.852642	low
GSM340630	1	4.14521	1.83624	high
GSM340631	1	5.44932	0.568465	low
GSM340632	0	9.87671	0.847626	low
GSM340633	0	9.91233	0.738854	low
GSM340634	1	1.19726	1.02216	high
GSM340635	0	9.52055	0.786007	low
GSM340636	0	8.76164	0.808511	low
GSM340637	0	9.96164	0.897069	low
GSM340638	1	8.05479	0.918854	low
GSM340639	1	5.50959	0.457169	low
GSM340640	0	8.19726	0.767076	low
GSM340641	1	4.13425	0.2882	low
GSM340642	0	8.07397	0.338179	low
GSM340643	0	8.71507	1.07771	high
GSM340644	0	7.83288	0.930018	low
GSM340645	1	6.61096	0.394918	low
GSM340646	1	2.93425	0.359143	low
GSM340647	1	4.25479	0.66432	low
GSM340648	0	7.63014	0.88319	low
GSM340649	0	7.45753	0.355044	low
GSM340650	0	7.43562	0.820488	low
GSM340651	0	7.07397	0.80365	low
GSM340652	1	11.0932	0.956237	high
GSM340653	1	5.41918	1.09481	high
GSM340654	1	2.12329	1.17702	high
GSM340655	1	0.843836	1.85372	high
GSM340656	1	7.02192	0.91885	low
GSM340657	1	0.260274	0.693519	low
GSM340658	0	6.87397	0.823455	low
GSM340659	0	6.87397	0.831782	low
GSM340660	1	5.83014	3.99027	high
GSM340661	0	6.70959	0.570429	low
GSM340662	0	6.59178	1.77892	high
GSM340663	0	6.47945	0.474984	low
GSM340664	0	6.47123	1.16378	high
GSM340665	1	5.8137	1.77436	high
GSM340666	1	0.715068	1.72886	high
GSM340667	0	6.19178	1.11364	high
GSM340668	0	6.22192	0.748963	low
GSM340669	0	6.17534	0.339074	low
GSM340670	0	6.17534	0.534407	low
GSM340671	0	6.09589	0.645115	low
GSM340672	1	1.33425	3.56943	high
GSM340673	1	1.2411	2.13015	high
GSM340674	1	0.923288	3.26593	high
GSM340675	0	5.70685	0.730736	low
GSM340676	1	2.05753	1.3206	high
GSM340677	0	5.51233	0.361789	low
GSM340678	0	5.36164	0.909322	low
GSM340679	1	0.983562	1.59067	high
GSM340680	0	5.09589	1.43361	high
GSM340681	0	5.0411	0.43395	low
GSM340682	0	5.00548	0.743631	low
GSM340683	0	4.94795	0.332155	low
GSM340684	0	4.89863	0.760373	low
GSM340685	1	0.854795	1.4106	high
GSM340686	1	4.92055	0.744793	low
GSM340687	0	4.84932	2.11896	high
GSM340688	0	4.8274	0.996803	high
GSM340689	1	3.79452	0.827812	low
GSM340690	0	4.80274	1.36083	high
GSM340691	0	4.7726	1.36317	high
GSM340692	0	4.73699	0.874793	low
GSM340693	1	2.98356	1.49439	high
GSM340694	0	4.6411	0.830768	low
GSM340695	0	4.56164	0.588025	low
GSM340696	0	4.35342	1.27384	high
GSM340697	1	0.945205	2.62086	high
GSM340698	1	1.46849	0.467539	low
GSM340699	1	2.34521	1.14102	high
GSM340700	1	1.44932	0.900419	low
GSM340701	1	1.26575	0.548118	low
GSM340702	0	3.98082	0.875003	low
GSM340703	1	0.369863	0.759695	low
GSM340704	0	3.90411	0.20738	low
GSM340705	1	0.430137	3.85673	high
GSM340706	0	3.74795	1.24637	high
GSM340707	0	3.70959	1.14006	high
GSM340708	0	3.57534	0.449846	low
GSM340709	0	3.62466	0.41619	low
GSM340710	1	0.487671	0.35997	low
GSM340711	1	2.59178	0.873296	low
GSM340712	0	3.43562	1.21138	high
GSM340713	1	0.534247	2.30008	high
GSM340714	0	3.37534	2.45547	high
GSM340715	0	3.26849	1.22578	high
GSM340716	0	3.20274	1.23161	high
GSM340717	1	2.6274	1.54836	high
GSM340718	0	3.06575	1.23402	high
GSM340719	0	3.0274	0.500909	low
GSM340720	0	3.00548	4.37586	high
GSM340721	0	2.30959	0.558193	low
GSM340722	1	0.323288	0.689649	low
GSM340723	1	1.93425	0.379331	low
GSM340724	1	1.2411	0.412309	low
GSM340725	0	2.86575	0.941672	high
GSM340726	0	2.8137	1.40633	high
GSM340727	0	2.76986	0.645067	low
GSM340728	1	0.909589	6.44635	high
GSM340729	1	0.473973	0.617555	low
GSM340730	0	2.71781	0.950449	high
GSM340731	0	2.70137	2.13973	high
GSM340732	1	0.758904	0.663574	low
GSM340733	1	0.583562	1.15414	high
GSM340734	1	1.40822	2.76119	high
GSM340735	1	1.93699	1.36599	high
GSM340736	0	2.52329	0.799782	low
GSM340737	0	2.47397	0.472913	low
GSM340738	0	2.44384	0.599099	low
GSM340739	1	1.26849	1.68257	high
GSM340740	0	2.4137	0.963711	high
GSM340741	1	1.45205	1.94134	high
GSM340742	0	2.33973	1.7847	high
GSM340743	0	1.96438	1.00659	high
GSM340744	0	1.93699	1.1983	high
GSM340745	1	1.14521	3.381	high
GSM340746	1	0.175342	23.4312	high
GSM340747	0	1.83014	0.365031	low
GSM340748	1	0.564384	1.42023	high
GSM340749	0	1.71233	1.07763	high
GSM340750	0	1.77808	1.30767	high
GSM340751	0	1.7589	1.12504	high
GSM340752	0	4.75616	0.969837	high
GSM340753	0	1.74521	1.05049	high
GSM340754	0	1.74521	0.865529	low
GSM340755	0	1.68219	1.18276	high
GSM340756	0	1.67671	1.30413	high
GSM340757	0	1.56164	0.370429	low
GSM340758	0	6.51781	1.1216	high
GSM340759	1	1.27123	1.47642	high
GSM340760	1	2.1726	3.19097	high
GSM340761	1	1.09041	0.889074	low
GSM340762	1	0.526027	1.48845	high
GSM340763	1	0.876712	1.1407	high
GSM340764	0	1.49041	0.429941	low
GSM340765	0	1.26301	0.532524	low
GSM340766	0	0.969863	0.227653	low
GSM340767	0	0.893151	1.62818	high
GSM340768	0	0.824658	1.86375	high
GSM340769	0	0.553425	0.366896	low
