# Supplementary material for: Genome‐wide screening of abberant methylated drivers combined with relative risk loci in bladder cancer
Source: Cancer Med. 2019 Dec 3;9(2):768–82. doi: 10.1002/cam4.2665 (PMC6970050; doi:10.1002/cam4.2665)
Supplement: Supplementary file 8 [file CAM4-9-768-s008.xls]

Table S5. Cox analysis of MDGs.
gene	HR	z	pvalue
CCRL2	0.82324109	-3.47754344	0.000506031
RP3-412A9.17	0.78405064	-3.383580957	0.000715471
C8orf88	1.127082479	3.282269329	0.001029752
TPM1	1.198420631	3.164812048	0.001551832
CCDC8	1.118545704	3.077180047	0.00208969
ITGA5	1.160675692	2.946104563	0.003218036
AC010761.9	0.856441359	-2.944626786	0.003233444
KLHDC7A	0.945254913	-2.913044429	0.003579237
AMT	0.847850282	-2.835721259	0.004572233
AKNA	0.777611156	-2.814538649	0.00488473
CYP4Z2P	0.926650442	-2.808937839	0.004970524
RP11-370I10.12	0.886445399	-2.739109889	0.006160578
ECHDC3	1.090418101	2.7205525	0.006517292
NUDT16P1	0.857271337	-2.691102903	0.007121622
EHF	0.904957901	-2.675790006	0.007455334
TDRD1	1.121137373	2.653097417	0.007975685
KCNJ8	1.14534892	2.613192048	0.008970088
FBXO17	1.107431008	2.594151753	0.009482462
RP11-356O9.2	0.925068602	-2.587144582	0.009677498
QSOX2	1.285483979	2.580590454	0.009863151
DAPP1	0.869750581	-2.569466205	0.010185533
NRSN2	1.180034306	2.563495111	0.010362416
PITX1	1.116414913	2.546944939	0.010867058
HOXB6	0.894050923	-2.539676112	0.011095517
CPNE8	1.113574908	2.526654068	0.011515487
ARL14	0.932704439	-2.510579542	0.012053316
GATA2	0.897828803	-2.474075766	0.013358136
MFAP4	1.090451914	2.462987122	0.013778486
ARHGDIB	0.836887442	-2.46005202	0.013891688
EMILIN1	1.104651821	2.455638926	0.014063438
STAT5A	0.816756902	-2.455445613	0.014071004
AP000892.6	1.099063022	2.435197999	0.014883643
ELF3	0.925045997	-2.409295482	0.015983352
PAXIP1-AS1	0.837880393	-2.376034645	0.01749982
MOGAT2	0.944628241	-2.373991762	0.017596943
ACOX2	1.108828339	2.359169453	0.01831589
S100A16	1.12921469	2.357086278	0.018418967
RP11-394I13.1	1.127453619	2.339466961	0.01931128
CDCA7L	1.091213893	2.330201166	0.019795521
RASEF	0.927684325	-2.3276515	0.019930616
PHYHD1	1.095736774	2.325165309	0.020063123
OLFML3	1.097710364	2.318338719	0.02043092
TCEAL7	1.121159005	2.314607751	0.020634408
MSC	1.091293671	2.312994717	0.02072293
HOXB-AS3	0.923181999	-2.290322923	0.022002604
SMO	1.109516401	2.276500764	0.022816055
BHMT2	1.090903058	2.273293411	0.023008504
RP11-367G18.1	0.922307987	-2.257647262	0.02396766
ANKRD22	0.905840598	-2.244059269	0.024828588
CD93	1.164727847	2.23980846	0.02510336
RP11-127I20.5	0.898272214	-2.230721699	0.025699569
SYNM	1.076627741	2.216895536	0.026630231
CMTM3	1.163529044	2.196386528	0.028064289
AURKC	0.850878269	-2.176359869	0.029528362
FZD7	1.147621576	2.167530903	0.030194396
RUSC2	1.169520573	2.136665443	0.032625213
KRT8	0.914799722	-2.062561708	0.039154289
RCOR2	1.103979799	2.048015601	0.040558471
AC092669.3	0.906900084	-2.033450925	0.042006987
WBP1L	1.346829436	2.024114502	0.042958372
TPM2	1.095047657	2.020483438	0.043333266
CSAG1	0.96288174	-1.995765413	0.045959463
PYGO1	1.088236076	1.980578386	0.047638575
ZKSCAN7	0.901949008	-1.971159739	0.048705607
FXYD3	0.94231117	-1.942295208	0.052101373
GPX7	1.11874366	1.894026953	0.058221432
RBPMS	0.886232358	-1.881584752	0.059892418
RP11-452L6.1	0.85722168	-1.876080707	0.060644198
HOTTIP	0.946886243	-1.872982612	0.061070786
GYPC	1.092863743	1.859858778	0.062905509
S100A5	0.932445059	-1.854332816	0.06369156
COX7A1	1.108253253	1.851192097	0.064141922
RP11-440I14.2	0.937141329	-1.824505692	0.068075657
CYP2J2	0.93819234	-1.816126029	0.069351042
LURAP1	1.104470791	1.798793913	0.072051287
ARMCX1	1.093257083	1.757370637	0.078854655
ZNF418	0.93454146	-1.741641254	0.081571238
IDH2	1.193190706	1.736737971	0.082433432
KANK2	1.126524911	1.732262316	0.083226868
CLDN4	0.940705301	-1.694404891	0.090188371
RP11-1260E13.1	0.912791457	-1.688453216	0.091324262
ANGPTL2	1.086539107	1.671189551	0.094684243
AC098973.2	0.967536623	-1.662270028	0.096458644
RP11-616M22.7	0.953058308	-1.655580689	0.097806764
C18orf65	1.09953499	1.617558503	0.105757778
MEF2D	1.2773664	1.603857476	0.108745472
AGR2	0.963700446	-1.594541195	0.110814872
IRX5	1.057223824	1.589343563	0.111982849
SLC15A2	1.09466879	1.58834908	0.112207425
CLIC6	0.959158876	-1.582611776	0.113509978
SNX31	0.971886444	-1.580460461	0.114001455
LINC00885	0.946095807	-1.575454536	0.115151565
CEP41	1.124399279	1.543750746	0.122648728
KLF11	1.130790403	1.513906648	0.130049518
TMEM101	1.181658667	1.510127929	0.131010784
NAALADL1	1.08459907	1.495883483	0.134684021
RP11-573G6.4	1.068592204	1.475966899	0.139952779
CTD-2623N2.5	0.904533718	-1.468873209	0.141867182
ZNF300P1	1.058968124	1.408517628	0.158977851
BTBD3	0.885867231	-1.403764103	0.160389107
ANKRD65	0.950350825	-1.371769169	0.170135308
IRX3	1.040210201	1.359540221	0.173975466
NUPR1	1.05984727	1.347512359	0.177815276
USP44	0.9460353	-1.328683902	0.183952278
TMEM35	1.037384668	1.312443594	0.189370506
CIART	0.937264201	-1.308365508	0.190749366
SPRY4	1.097590821	1.260694084	0.207419086
TTC23	1.144108815	1.254729527	0.209576963
RP11-394O4.5	1.049095757	1.253359935	0.210074745
RP3-510D11.2	0.934585767	-1.230807665	0.218394808
TMEM220	1.07868099	1.222741599	0.22142731
TRIM61	1.065543657	1.198479683	0.230730328
AQP1	1.078935124	1.187022367	0.235218798
C2CD4D	0.941150648	-1.185769055	0.235713515
CTD-3060P21.1	0.945968778	-1.18082611	0.23767181
SIT1	0.957011053	-1.170913092	0.241633712
NKAPL	1.067232244	1.159366345	0.246306889
ITPRIPL1	1.056200404	1.148870381	0.250609433
C9orf47	0.954264952	-1.139665419	0.254425719
PER1	1.073460317	1.123457202	0.261243368
SLC43A3	1.063794691	1.097412484	0.272461119
ZEB2P1	0.956285287	-1.096210638	0.272986605
CD320	1.061001005	1.094277065	0.273833481
RGN	1.043107569	1.09421917	0.273858866
KLF2	1.064032878	1.071716912	0.283847202
HOXA7	1.052138868	1.069840853	0.28469095
SPHK2	0.903174421	-1.061904901	0.28827886
RP11-430H10.1	0.949831971	-1.061076026	0.288655352
KRT19	0.960558157	-1.060991209	0.288693896
RP11-685B14.3	1.075962634	1.029296537	0.30334035
SOX30	1.047247024	1.025668519	0.305047858
CDIP1	1.052698819	1.021148002	0.307184324
TIGD7	0.922778858	-1.02093524	0.307285122
POF1B	0.976288542	-0.995438644	0.319522972
PPIEL	0.950109889	-0.980939255	0.326622698
SSH1	1.116627909	0.96875835	0.332665772
CX3CL1	1.041802835	0.96391327	0.33508941
C17orf107	1.074720973	0.955113468	0.339520319
ZNF334	0.971586083	-0.95153238	0.341334189
RP11-390N6.1	1.064685058	0.949457992	0.342387727
PLBD1	0.949236347	-0.924084387	0.355442381
PPP1R18	1.064682434	0.909334888	0.36317338
RP11-10N16.3	0.959481062	-0.898722495	0.368800492
CTD-2554C21.2	1.031371954	0.896496971	0.369987398
TOR4A	1.047098875	0.88961797	0.373671054
MOB3A	1.103298332	0.862032771	0.388669485
IFFO1	1.051816786	0.84870456	0.396045708
FAM8A2P	1.06448829	0.82953469	0.406801916
RRN3P1	0.956922349	-0.824650393	0.409570103
HOXA11-AS	0.96597541	-0.810512186	0.417645864
ZNF677	0.968529194	-0.795391413	0.426385853
LINC00898	1.030917237	0.758004312	0.448448402
ZNF501	0.950763911	-0.751311539	0.452465187
CCNJ	0.957165069	-0.734754128	0.462489249
RP11-486L19.2	0.975261125	-0.729058234	0.465966042
GPR183	1.03100136	0.727126604	0.467148403
HOXA10	0.964316422	-0.708006704	0.478941094
TMEM106A	1.038205052	0.707366705	0.479338622
MPV17L	1.022380147	0.679885824	0.496576758
SOWAHC	0.954266158	-0.678839978	0.49723926
HCAR1	0.978796662	-0.678520311	0.49744185
SYCP2	0.969987286	-0.659760431	0.509407579
ZNF879	0.968562113	-0.652588444	0.514021637
RP11-307E17.8	1.034719024	0.648561851	0.51662162
HOXB-AS1	0.96833592	-0.63750211	0.523797836
RP11-326C3.11	1.032439157	0.61636143	0.537656003
RP11-366H4.1	1.024468094	0.601610796	0.547433241
ZNF582	0.971725755	-0.567161902	0.570604189
TBX18	1.015620056	0.56005864	0.57543944
DNAH14	1.031927498	0.549134295	0.582913291
LINC00847	0.966260893	-0.547545068	0.584004317
TCP11	0.979311644	-0.532776696	0.594188167
LINC00526	0.971549196	-0.518428641	0.604159236
CSTF2T	0.957568409	-0.502707026	0.615170269
ZNF454	1.023088184	0.500655622	0.61661351
HCAR3	0.982549291	-0.498630906	0.618039428
RHOBTB3	1.027487861	0.49669499	0.619404156
EPHX3	0.987525283	-0.496588337	0.619479379
MAP1LC3A	0.974513526	-0.480868268	0.630610127
RP11-760D2.5	0.977669183	-0.478171261	0.632528316
ANXA9	0.980789749	-0.463458966	0.643035421
C1orf116	0.983458339	-0.461443799	0.644480234
AC005082.12	0.984757524	-0.458254952	0.646769284
NRBF2P2	0.962460261	-0.456623257	0.64794186
AC093627.10	1.018354535	0.451091025	0.651923946
CTB-41I6.1	1.025831424	0.450673909	0.65222459
KLHDC7B	1.010829375	0.450030133	0.652688713
RP11-771K4.1	0.972478766	-0.444726015	0.656517766
C1orf162	1.023937476	0.441147	0.65910658
AC006277.2	0.970287055	-0.437346846	0.661859826
AC016747.3	1.019020701	0.430653087	0.666720635
ZFP82	0.975088087	-0.425860971	0.670209156
NT5E	1.015951552	0.422674318	0.672532896
CAPNS2	0.991792599	-0.398250626	0.690445452
SRPX2	0.981469491	-0.376473367	0.706565011
RPL39L	1.011741776	0.34602729	0.729322206
RP11-672A2.5	0.970288674	-0.344854754	0.730203567
ZNF732	0.988082183	-0.340621531	0.733388518
RP13-463N16.6	1.00983558	0.338253125	0.735172445
FIRRE	1.011831614	0.325631339	0.744703298
SERP2	1.014979703	0.312129558	0.754942064
GSTM2	0.991700418	-0.292888483	0.769607392
PMPCAP1	1.018424234	0.28889093	0.772664845
ZNF354C	1.014510271	0.281231947	0.778532503
CTD-2129N1.1	0.982542319	-0.261325417	0.793841567
IGHV5-78	0.98857813	-0.260078371	0.794803321
CIDEB	1.013880602	0.258051298	0.796367317
AXIN2	1.01133481	0.249728037	0.802797674
HCG4	0.99173499	-0.246220073	0.805511878
M1AP	0.993076142	-0.212169495	0.831974804
HOXA11	1.010327714	0.211292128	0.832659325
FAS	1.011163805	0.208613687	0.834749825
RP11-1149M10.2	0.986969838	-0.208227614	0.835051249
LL22NC03-63E9.3	1.014684409	0.20772407	0.835444423
HPDL	1.006900716	0.198391386	0.842738857
RP11-345F18.1	0.985739246	-0.169795762	0.86517076
ZDBF2	1.005563821	0.142968849	0.886314784
PABPC1P4	1.006525087	0.113850305	0.90935646
MRGPRD	1.006376866	0.111608418	0.911133897
FERMT3	1.004879175	0.092247657	0.926501274
ART4	0.998409437	-0.048378199	0.961414834
ZNF492	0.998707926	-0.044464935	0.964533802
HHEX	0.997471932	-0.043690326	0.96515125
ADAM32	1.002327406	0.042286703	0.966270145
RP11-284F21.7	1.001194806	0.031312266	0.975020509
GDPD3	1.000714541	0.018326613	0.985378297
AC004158.3	0.998614526	-0.018248672	0.985440475
ZSCAN1	1.000373414	0.011228808	0.991040896
